# Supplementary material for: Ecological Structuring of Temperate Bacteriophages in the Inflammatory Bowel Disease-Affected Gut
Source: Microorganisms. 2020 Oct 27;8(11):1663. doi: 10.3390/microorganisms8111663 (PMC7692956; doi:10.3390/microorganisms8111663)
Supplement: Supplementary file 1 [file microorganisms-08-01663-s001.zip]

Archive with 3 entries (3 files):
- FigS1 Shannon's diversity index value.tiff
- FigS2 Richness.tiff
- IBD-phage-supplementary-tables-20200930.xlsx
