# Supplementary material for: Ecological Structuring of Temperate Bacteriophages in the Inflammatory Bowel Disease-Affected Gut
Source: Microorganisms. 2020 Oct 27;8(11):1663. doi: 10.3390/microorganisms8111663 (PMC7692956; doi:10.3390/microorganisms8111663)
Supplement: Supplementary file 1 [file microorganisms-08-01663-s001.zip › IBD-phage-supplementary-tables-20200930.xlsx]

## Sheet: Table S1
Table S1. Temperate bacteriophages and their assigned hosts
Host	Temperate Bacteriophages
M. 0004 Escherichia coli	viral OTU 0983
M. 0005 Clostridium clostridioforme	viral OTU 0006	viral OTU 1602
M. 0006 Bacteroides ovatus	viral OTU 0818	viral OTU 0868	viral OTU 0306
M. 0008 Bacteroides thetaiotaomicron	viral OTU 1490	viral OTU 0163
M. 0010 Bacteroides uniformis	viral OTU 1304	viral OTU 1014
M. 0011 Alistipes	viral OTU 0129	viral OTU 1158
M. 0014 Faecalibacterium prausnitzii	viral OTU 1629
M. 0015 Eubacterium rectale	viral OTU 1457	viral OTU 0414
M. 0017 Bacteroides ovatus	viral OTU 1224
M. 0019 Bacteroides ovatus	viral OTU 1544	viral OTU 0041	viral OTU 0722	viral OTU 1041
M. 0020 Bacteroides caecimuris	viral OTU 1505
M. 0022 Parabacteroides distasonis	viral OTU 0945
M. 0023 Faecalibacterium prausnitzii	viral OTU 0943	viral OTU 0676	viral OTU 0022
M. 0024 Faecalibacterium prausnitzii	viral OTU 0892
M. 0025 Bacteroides stercoris	viral OTU 1198	viral OTU 0729	viral OTU 0071	viral OTU 1115	viral OTU 0985	viral OTU 0444	viral OTU 1288	viral OTU 0742	viral OTU 0830	viral OTU 1623	viral OTU 1005	viral OTU 0738	viral OTU 1014	viral OTU 0208	viral OTU 0345	viral OTU 0975	viral OTU 1297	viral OTU 0951	viral OTU 0888	viral OTU 1502	viral OTU 0495	viral OTU 0886	viral OTU 0761
M. 0026 Eubacterium rectale	viral OTU 1457	viral OTU 1629
M. 0027 Bacteroides	viral OTU 0116	viral OTU 0115
M. 0031 Akkermansia muciniphila	viral OTU 0081	viral OTU 0434	viral OTU 0437
M. 0034 Bacteroidales	viral OTU 1460
M. 0035 Firmicutes	viral OTU 0671
M. 0036 Bacteroides uniformis	viral OTU 0343	viral OTU 0770	viral OTU 1779	viral OTU 1749	viral OTU 1018	viral OTU 1642
M. 0042 Ruminococcus gnavus	viral OTU 0854
M. 0043 Clostridium bolteae	viral OTU 0408	viral OTU 0253
M. 0044 Blautia hansenii	viral OTU 1249
M. 0048 Bacteroides vulgatus	viral OTU 1597	viral OTU 0609	viral OTU 1133
M. 0049 Bacteroides uniformis	viral OTU 1304	viral OTU 0494	viral OTU 1088	viral OTU 1525
M. 0050 Eubacterium rectale	viral OTU 1584
M. 0052 Akkermansia muciniphila	viral OTU 1093	viral OTU 1094
M. 0053 Faecalibacterium prausnitzii	viral OTU 0030	viral OTU 0405
M. 0055 Bacteroides thetaiotaomicron	viral OTU 0163	viral OTU 0548
M. 0057 Roseburia intestinalis	viral OTU 1225
M. 0058 Escherichia coli	viral OTU 0193	viral OTU 1194	viral OTU 1054	viral OTU 1315	viral OTU 1278	viral OTU 1063	viral OTU 1604	viral OTU 0902	viral OTU 0968	viral OTU 0513
M. 0059 Eubacterium rectale	viral OTU 1457	viral OTU 1736	viral OTU 1605	viral OTU 0939	viral OTU 0367	viral OTU 0542	viral OTU 0341
M. 0066 Bacteroides ovatus	viral OTU 1379
M. 0067 Alistipes putredinis	viral OTU 0413	viral OTU 1077	viral OTU 0406	viral OTU 1098	viral OTU 1589	viral OTU 0708	viral OTU 0674	viral OTU 0623	viral OTU 0084	viral OTU 1172	viral OTU 0214	viral OTU 0930	viral OTU 1582	viral OTU 0083	viral OTU 1501	viral OTU 1267	viral OTU 1153	viral OTU 0213
M. 0070 Firmicutes	viral OTU 1629	viral OTU 0038
M. 0076 Eubacterium rectale	viral OTU 1457
M. 0078 Roseburia	viral OTU 0471
M. 0081 Klebsiella pneumoniae	viral OTU 0196	viral OTU 0042	viral OTU 0449	viral OTU 0745	viral OTU 0059
M. 0082 Clostridium	viral OTU 1109	viral OTU 0273	viral OTU 1152	viral OTU 1426	viral OTU 0864
M. 0083 Parabacteroides distasonis	viral OTU 0945
M. 0086 Bacteroides uniformis	viral OTU 0494
M. 0087 Bacteroides stercoris	viral OTU 1396	viral OTU 0886	viral OTU 0921
M. 0091 Clostridiales	viral OTU 1562
M. 0092 Bacteroides coprocola	viral OTU 0588
M. 0094 Eubacterium rectale	viral OTU 0561
M. 0097 Bacteroides stercoris	viral OTU 1387	viral OTU 0499	viral OTU 1336	viral OTU 1502	viral OTU 0886
M. 0099 Bacteroides ovatus	viral OTU 0347	viral OTU 1505	viral OTU 0873
M. 0101 Bacteroides uniformis	viral OTU 1201	viral OTU 0996	viral OTU 0444	viral OTU 1320	viral OTU 1763	viral OTU 1000	viral OTU 1325	viral OTU 0031	viral OTU 0494	viral OTU 1480	viral OTU 1259	viral OTU 0360	viral OTU 1642
M. 0102 Oscillibacter	viral OTU 1746
M. 0103 Eubacterium rectale	viral OTU 0554
M. 0107 Bacteroides stercoris	viral OTU 0962	viral OTU 0886
M. 0109 Fusicatenibacter saccharivorans	viral OTU 0451
M. 0112 Bacteroides xylanisolvens	viral OTU 0682	viral OTU 0201
M. 0115 Klebsiella quasipneumoniae	viral OTU 0196	viral OTU 0922	viral OTU 1558
M. 0116 Klebsiella variicola	viral OTU 1262	viral OTU 1485	viral OTU 0196
M. 0121 Clostridium	viral OTU 1696
M. 0129 Faecalibacterium prausnitzii	viral OTU 0563
M. 0132 Bacteroides coprocola	viral OTU 0588	viral OTU 0322
M. 0135 Bacteroides finegoldii	viral OTU 0614	viral OTU 0474	viral OTU 0500
M. 0136 Roseburia	viral OTU 1482
M. 0137 Faecalibacterium prausnitzii	viral OTU 0563
M. 0138 Bacteroides stercoris	viral OTU 1144	viral OTU 0886	viral OTU 1385
M. 0140 Bifidobacterium adolescentis	viral OTU 1521	viral OTU 0243	viral OTU 1147	viral OTU 1083
M. 0141 Faecalibacterium prausnitzii	viral OTU 1633
M. 0143 Firmicutes	viral OTU 1488	viral OTU 1386	viral OTU 1013	viral OTU 0151	viral OTU 1306	viral OTU 0963	viral OTU 1168	viral OTU 1206	viral OTU 0995
M. 0144 Oscillibacter	viral OTU 0155	viral OTU 0386	viral OTU 0092	viral OTU 1751	viral OTU 0828	viral OTU 1232	viral OTU 1405	viral OTU 1380	viral OTU 0662	viral OTU 0367	viral OTU 1418	viral OTU 0378	viral OTU 1310	viral OTU 1531	viral OTU 0323	viral OTU 0936	viral OTU 0438	viral OTU 0481
M. 0146 Faecalibacterium prausnitzii	viral OTU 0880
M. 0148 Faecalibacterium prausnitzii	viral OTU 0279
M. 0149 Eubacterium rectale	viral OTU 0653
M. 0163 Faecalibacterium prausnitzii	viral OTU 0520
M. 0168 Faecalibacterium prausnitzii	viral OTU 1339
M. 0169 Roseburia	viral OTU 1043	viral OTU 0324
M. 0172 Faecalibacterium prausnitzii	viral OTU 1071	viral OTU 0263	viral OTU 0097
M. 0173 Faecalibacterium prausnitzii	viral OTU 0418	viral OTU 1774
M. 0174 Parabacteroides distasonis	viral OTU 0916	viral OTU 0945
M. 0178 Roseburia	viral OTU 1512
M. 0181 Bacteroides xylanisolvens	viral OTU 0637	viral OTU 0873
M. 0183 Eubacterium rectale	viral OTU 0554
M. 0185 Bacteroides stercoris	viral OTU 1077	viral OTU 0830	viral OTU 1014	viral OTU 0886
M. 0188 Roseburia	viral OTU 1791
M. 0189 Eubacterium rectale	viral OTU 0539
M. 0191 Roseburia intestinalis	viral OTU 0186
M. 0192 Bacteroides caccae	viral OTU 1318	viral OTU 0144
M. 0195 Faecalibacterium prausnitzii	viral OTU 0527
M. 0196 Eubacterium rectale	viral OTU 1797
M. 0198 Roseburia inulinivorans	viral OTU 1503
M. 0199 Bifidobacterium breve	viral OTU 1761
M. 0201 Faecalibacterium prausnitzii	viral OTU 1036	viral OTU 0327	viral OTU 1286
M. 0202 Bacteroides xylanisolvens	viral OTU 0808	viral OTU 1737	viral OTU 1343
M. 0203 Escherichia coli	viral OTU 0696	viral OTU 1194	viral OTU 1469	viral OTU 1063	viral OTU 0764	viral OTU 0935
M. 0204 Parabacteroides distasonis	viral OTU 0945
M. 0206 Roseburia inulinivorans	viral OTU 1503	viral OTU 1786
M. 0207 Roseburia	viral OTU 0285
M. 0209 Roseburia inulinivorans	viral OTU 0085	viral OTU 1503
M. 0213 Dialister invisus	viral OTU 1051
M. 0216 Citrobacter	viral OTU 0387
M. 0220 Faecalibacterium prausnitzii	viral OTU 0851	viral OTU 0908	viral OTU 1496	viral OTU 0750	viral OTU 1192
M. 0223 Bacteroides uniformis	viral OTU 1304	viral OTU 0625	viral OTU 1452	viral OTU 0609	viral OTU 1763	viral OTU 0757	viral OTU 1146
M. 0227 Faecalibacterium prausnitzii	viral OTU 0370	viral OTU 0318
M. 0230 Bacteroides ovatus	viral OTU 1143	viral OTU 0801
M. 0232 Ruminococcus gnavus	viral OTU 0333
M. 0233 Faecalibacterium prausnitzii	viral OTU 1205
M. 0234 Clostridium	viral OTU 0849	viral OTU 1365	viral OTU 1252	viral OTU 0550	viral OTU 1709	viral OTU 1010
M. 0244 Dialister invisus	viral OTU 1161
M. 0251 Prevotella	viral OTU 1334	viral OTU 0824
M. 0255 Firmicutes	viral OTU 0711
M. 0257 Escherichia coli	viral OTU 1630
M. 0259 Faecalibacterium prausnitzii	viral OTU 1103
M. 0261 Roseburia intestinalis	viral OTU 0633	viral OTU 0186
M. 0262 Faecalibacterium	viral OTU 0946	viral OTU 0350
M. 0264 Roseburia	viral OTU 1312
M. 0266 Ruminococcus	viral OTU 0874	viral OTU 0647	viral OTU 1082
M. 0267 Bacteroides uniformis	viral OTU 0782	viral OTU 1169	viral OTU 1148	viral OTU 0988	viral OTU 1234
M. 0268 Roseburia inulinivorans	viral OTU 1503	viral OTU 0867
M. 0272 Escherichia coli	viral OTU 1630	viral OTU 0078	viral OTU 1740
M. 0274 Eubacterium rectale	viral OTU 0515	viral OTU 0431
M. 0276 Veillonella parvula	viral OTU 1776
M. 0277 Roseburia intestinalis	viral OTU 1551	viral OTU 1301
M. 0278 Roseburia intestinalis	viral OTU 1554	viral OTU 0433	viral OTU 0508	viral OTU 1782	viral OTU 1787	viral OTU 0102
M. 0292 Roseburia	viral OTU 1537
M. 0296 Roseburia	viral OTU 1482
M. 0299 Eubacterium rectale	viral OTU 1457	viral OTU 1095
M. 0300 Faecalibacterium prausnitzii	viral OTU 0585
M. 0303 Bacteroides stercoris	viral OTU 1763	viral OTU 0495	viral OTU 0886
M. 0304 Sutterellaceae	viral OTU 1089
M. 0305 Roseburia	viral OTU 0929
M. 0306 Eubacterium rectale	viral OTU 1457	viral OTU 0318
M. 0309 Faecalibacterium prausnitzii	viral OTU 1280
M. 0310 Bacteroides stercoris	viral OTU 0830	viral OTU 0623	viral OTU 0886
M. 0311 Eubacterium rectale	viral OTU 1736	viral OTU 1269
M. 0313 Prevotella	viral OTU 0464
M. 0315 Bacteroides stercoris	viral OTU 1640	viral OTU 1657	viral OTU 1593	viral OTU 1235	viral OTU 0886
M. 0321 Bacteroides uniformis	viral OTU 1151	viral OTU 0603
M. 0335 Bacteroides stercoris	viral OTU 1575	viral OTU 1132	viral OTU 1763	viral OTU 0980	viral OTU 0495
M. 0339 Bacteroides uniformis	viral OTU 0978	viral OTU 0973
M. 0349 Bacteroides thetaiotaomicron	viral OTU 0163
M. 0352 Bacteroides thetaiotaomicron	viral OTU 0044	viral OTU 1440	viral OTU 0163	viral OTU 0548	viral OTU 1067	viral OTU 1146
M. 0356 Roseburia	viral OTU 1482
M. 0358 Bacteroides uniformis	viral OTU 1304	viral OTU 1747	viral OTU 0747	viral OTU 0791	viral OTU 0365	viral OTU 0534	viral OTU 0994	viral OTU 1363	viral OTU 0677	viral OTU 1157	viral OTU 1241	viral OTU 1017	viral OTU 1169	viral OTU 0080	viral OTU 1272	viral OTU 1542	viral OTU 0428	viral OTU 0944	viral OTU 1340
M. 0360 Bacteroides eggerthii	viral OTU 1077	viral OTU 0876	viral OTU 0674	viral OTU 0785
M. 0362 Alistipes putredinis	viral OTU 0413	viral OTU 0537	viral OTU 1049	viral OTU 1324	viral OTU 1781	viral OTU 1077	viral OTU 0993	viral OTU 1098	viral OTU 0302	viral OTU 0271	viral OTU 0708	viral OTU 0674	viral OTU 0692	viral OTU 1275	viral OTU 0890	viral OTU 1771	viral OTU 0941	viral OTU 1267	viral OTU 1153
M. 0364 Faecalibacterium prausnitzii	viral OTU 0429
M. 0365 Alistipes putredinis	viral OTU 1077	viral OTU 1307	viral OTU 1098	viral OTU 0674	viral OTU 1155	viral OTU 1153
M. 0367 Roseburia intestinalis	viral OTU 0857
M. 0369 Eubacterium rectale	viral OTU 0923	viral OTU 1736	viral OTU 0410
M. 0371 Faecalibacterium prausnitzii	viral OTU 0582	viral OTU 1645	viral OTU 0327	viral OTU 1286	viral OTU 1701	viral OTU 1281	viral OTU 0125	viral OTU 1221
M. 0374 Bacteroides ovatus	viral OTU 0986	viral OTU 0931
M. 0378 Ruminococcaceae	viral OTU 1182
M. 0379 Akkermansia muciniphila	viral OTU 0437	viral OTU 0363
M. 0380 Bacteroides coprocola	viral OTU 0588
M. 0383 Eubacterium rectale	viral OTU 0468
M. 0384 Eubacterium	viral OTU 1744	viral OTU 1473	viral OTU 0923
M. 0390 Roseburia	viral OTU 0447	viral OTU 0712
M. 0391 Faecalibacterium prausnitzii	viral OTU 1727
M. 0393 Eubacterium rectale	viral OTU 1706
M. 0394 Eubacterium rectale	viral OTU 1457
M. 0397 Bacteroides vulgatus	viral OTU 1258	viral OTU 1179	viral OTU 0925	viral OTU 1361	viral OTU 0351	viral OTU 1458	viral OTU 0090	viral OTU 1731	viral OTU 0533	viral OTU 0288	viral OTU 0901	viral OTU 1137	viral OTU 0609	viral OTU 1410	viral OTU 1764	viral OTU 1397	viral OTU 0859	viral OTU 1128	viral OTU 1623	viral OTU 0748	viral OTU 1628	viral OTU 0610	viral OTU 0184	viral OTU 0896	viral OTU 1420	viral OTU 1351	viral OTU 1573	viral OTU 0949	viral OTU 0381	viral OTU 1146	viral OTU 1035	viral OTU 0182	viral OTU 0875	viral OTU 0005	viral OTU 1343	viral OTU 0886	viral OTU 1614	viral OTU 1188	viral OTU 1086
M. 0402 Bacteroides stercoris	viral OTU 0886
M. 0403 Faecalibacterium prausnitzii	viral OTU 0542
M. 0404 Alistipes putredinis	viral OTU 0583	viral OTU 0293	viral OTU 1378	viral OTU 1479	viral OTU 1024	viral OTU 1098	viral OTU 0708	viral OTU 0547	viral OTU 0674	viral OTU 0132	viral OTU 0183	viral OTU 0439	viral OTU 1409	viral OTU 1267	viral OTU 0758	viral OTU 1153	viral OTU 0753	viral OTU 1660
M. 0405 Azospirillum	viral OTU 0056
M. 0406 Bacteroides coprocola	viral OTU 0588
M. 0407 Gemmiger	viral OTU 0377
M. 0408 Escherichia coli	viral OTU 1630	viral OTU 1355
M. 0412 Clostridiales	viral OTU 0934
M. 0419 Bacteroides uniformis	viral OTU 1304	viral OTU 0790	viral OTU 1241	viral OTU 0428	viral OTU 0400
M. 0420 Akkermansia muciniphila	viral OTU 0294	viral OTU 0437	viral OTU 1370	viral OTU 0145
M. 0421 Bacteroides uniformis	viral OTU 1304	viral OTU 0265	viral OTU 0609	viral OTU 0965
M. 0423 Clostridium	viral OTU 1156
M. 0427 Eubacterium	viral OTU 1472	viral OTU 1257	viral OTU 0613	viral OTU 0391	viral OTU 0489
M. 0432 Faecalibacterium prausnitzii	viral OTU 1399
M. 0437 Escherichia coli	viral OTU 1630
M. 0438 Eubacterium rectale	viral OTU 1726
M. 0439 Roseburia intestinalis	viral OTU 0716	viral OTU 0287
M. 0440 Fusicatenibacter saccharivorans	viral OTU 0304
M. 0442 Escherichia coli	viral OTU 1569
M. 0445 Azospirillum	viral OTU 0056
M. 0447 Oscillibacter	viral OTU 1400
M. 0448 Faecalibacterium prausnitzii	viral OTU 1195	viral OTU 1217
M. 0453 Bacteroides uniformis	viral OTU 0034	viral OTU 0444
M. 0454 Oscillibacter	viral OTU 0155
M. 0459 Prevotella copri	viral OTU 0990
M. 0464 Firmicutes	viral OTU 1683
M. 0465 Ruminococcus	viral OTU 0373
M. 0466 Oscillibacter	viral OTU 0872
M. 0471 Ruminococcus	viral OTU 1564
M. 0475 Clostridium	viral OTU 0734	viral OTU 1609	viral OTU 0999	viral OTU 1778
M. 0478 Bacteroides uniformis	viral OTU 1241	viral OTU 0062	viral OTU 0428
M. 0481 Faecalibacterium prausnitzii	viral OTU 1685	viral OTU 0441	viral OTU 0058
M. 0482 Faecalibacterium	viral OTU 0895
M. 0484 Clostridium	viral OTU 1462
M. 0486 Eubacterium rectale	viral OTU 0252
M. 0489 Bacteroides thetaiotaomicron	viral OTU 0163	viral OTU 0806
M. 0490 Faecalibacterium prausnitzii	viral OTU 0631
M. 0493 Bacteroides dorei	viral OTU 1468	viral OTU 1198	viral OTU 1362	viral OTU 1453	viral OTU 1011	viral OTU 1173	viral OTU 0860	viral OTU 0417	viral OTU 1367	viral OTU 1712	viral OTU 0842	viral OTU 1573	viral OTU 0642	viral OTU 0806	viral OTU 1432	viral OTU 0858	viral OTU 0442
M. 0494 Clostridiales	viral OTU 1768	viral OTU 1543	viral OTU 1186	viral OTU 1540
M. 0497 Firmicutes	viral OTU 1059	viral OTU 0130	viral OTU 0598	viral OTU 0154	viral OTU 1722	viral OTU 0592
M. 0498 Roseburia	viral OTU 0598
M. 0500 Bacteroides uniformis	viral OTU 1198	viral OTU 1716	viral OTU 1661	viral OTU 1359
M. 0513 Bacteroides uniformis	viral OTU 1241	viral OTU 0428
M. 0515 Firmicutes	viral OTU 1001	viral OTU 0655	viral OTU 0952
M. 0520 Eubacterium	viral OTU 1639	viral OTU 1599
M. 0524 Eubacterium eligens	viral OTU 1547
M. 0529 Bacteroides xylanisolvens	viral OTU 0808	viral OTU 0781	viral OTU 0005
M. 0531 Bacteroides xylanisolvens	viral OTU 0412
M. 0534 Firmicutes	viral OTU 1562	viral OTU 1162	viral OTU 0900	viral OTU 0915	viral OTU 1266
M. 0538 Firmicutes	viral OTU 1233	viral OTU 1562
M. 0540 Bacteroides uniformis	viral OTU 0544	viral OTU 0609
M. 0542 Eubacterium rectale	viral OTU 0570
M. 0543 Faecalibacterium prausnitzii	viral OTU 0073
M. 0545 Clostridium	viral OTU 1335
M. 0549 Enterobacter cloacae	viral OTU 1300
M. 0550 Roseburia inulinivorans	viral OTU 0899	viral OTU 0085	viral OTU 1503
M. 0562 Roseburia	viral OTU 0645	viral OTU 1482
M. 0567 Faecalibacterium prausnitzii	viral OTU 1721
M. 0568 Faecalibacterium prausnitzii	viral OTU 0051
M. 0570 Eubacterium rectale	viral OTU 0554
M. 0575 Escherichia coli	viral OTU 1750	viral OTU 1569	viral OTU 1630	viral OTU 0275	viral OTU 1063	viral OTU 0918	viral OTU 0968	viral OTU 0869	viral OTU 1270
M. 0577 Faecalibacterium	viral OTU 1382	viral OTU 0329	viral OTU 1435	viral OTU 1081	viral OTU 1057	viral OTU 1280	viral OTU 1669	viral OTU 0461	viral OTU 1797	viral OTU 1061	viral OTU 1239	viral OTU 0093
M. 0579 Bacteroides xylanisolvens	viral OTU 1181
M. 0580 Faecalibacterium prausnitzii	viral OTU 0051
M. 0583 Firmicutes	viral OTU 0803	viral OTU 0290
M. 0585 Bacteroides faecis	viral OTU 0487	viral OTU 0191	viral OTU 1686
M. 0587 Roseburia intestinalis	viral OTU 0166
M. 0591 Faecalibacterium prausnitzii	viral OTU 0187	viral OTU 1261
M. 0592 Roseburia intestinalis	viral OTU 0686
M. 0595 Eubacterium rectale	viral OTU 0276
M. 0598 Faecalibacterium	viral OTU 0138
M. 0602 Roseburia	viral OTU 1482
M. 0607 Roseburia	viral OTU 1536
M. 0612 Bacteroides dorei	viral OTU 0413	viral OTU 1453	viral OTU 1682
M. 0613 Bacteroides uniformis	viral OTU 1697	viral OTU 1068	viral OTU 1241	viral OTU 0428	viral OTU 0989	viral OTU 0871	viral OTU 0602
M. 0614 Faecalibacterium prausnitzii	viral OTU 0069	viral OTU 1215
M. 0616 Bacteroides plebeius	viral OTU 0664
M. 0619 Bacteroides vulgatus	viral OTU 1132	viral OTU 1100	viral OTU 1606	viral OTU 1125	viral OTU 1573	viral OTU 0658	viral OTU 1294
M. 0624 Roseburia	viral OTU 0261	viral OTU 0589
M. 0639 Bacteroides	viral OTU 0743	viral OTU 0821
M. 0640 Bacteroides xylanisolvens	viral OTU 1769
M. 0642 Klebsiella michiganensis	viral OTU 1079
M. 0643 Eubacterium rectale	viral OTU 1560	viral OTU 0554
M. 0646 Faecalibacterium prausnitzii	viral OTU 1019
M. 0650 Firmicutes	viral OTU 1101
M. 0653 Clostridium	viral OTU 0728	viral OTU 1323	viral OTU 1515	viral OTU 0239
M. 0654 Bacteroides thetaiotaomicron	viral OTU 0163
M. 0655 Bacteroides uniformis	viral OTU 1747	viral OTU 0747	viral OTU 0088	viral OTU 0609	viral OTU 0709	viral OTU 0842	viral OTU 1384	viral OTU 0838	viral OTU 1642	viral OTU 0802
M. 0658 Anaerostipes hadrus	viral OTU 0805
M. 0660 Fusicatenibacter saccharivorans	viral OTU 1371	viral OTU 0628
M. 0663 Clostridium bolteae	viral OTU 1209	viral OTU 1522	viral OTU 1208	viral OTU 0683
M. 0665 Clostridium	viral OTU 0849
M. 0668 Clostridiales	viral OTU 1523	viral OTU 0982
M. 0669 Eubacterium rectale	viral OTU 1457	viral OTU 0797
M. 0673 Bacteroides xylanisolvens	viral OTU 1376
M. 0676 Faecalibacterium prausnitzii	viral OTU 0278
M. 0680 Ruminococcus	viral OTU 0910
M. 0683 Faecalibacterium prausnitzii	viral OTU 0889
M. 0685 Roseburia inulinivorans	viral OTU 0085
M. 0686 Clostridium	viral OTU 1350	viral OTU 0492
M. 0688 Sutterellaceae	viral OTU 0421	viral OTU 1089
M. 0691 Negativibacillus massiliensis	viral OTU 0440
M. 0693 Faecalibacterium	viral OTU 0138
M. 0694 Lachnospiraceae	viral OTU 1796
M. 0698 Bacteroides faecis	viral OTU 0487	viral OTU 0191	viral OTU 1686
M. 0699 Bacteroides cellulosilyticus	viral OTU 1430
M. 0700 Akkermansia muciniphila	viral OTU 0437
M. 0702 Anaerostipes hadrus	viral OTU 0089
M. 0703 Bacteroides stercoris	viral OTU 1361	viral OTU 1320	viral OTU 1763	viral OTU 1125	viral OTU 0623	viral OTU 0495	viral OTU 0886
M. 0704 Parabacteroides merdae	viral OTU 0307	viral OTU 0684
M. 0714 Clostridium	viral OTU 1316
M. 0716 Oscillibacter	viral OTU 1741	viral OTU 1191	viral OTU 0608
M. 0718 Eubacterium rectale	viral OTU 0554
M. 0721 Clostridium	viral OTU 1171
M. 0722 Bacteroides uniformis	viral OTU 0351	viral OTU 0142	viral OTU 0179	viral OTU 1682	viral OTU 0609	viral OTU 1157	viral OTU 1241	viral OTU 1763	viral OTU 0576	viral OTU 0839	viral OTU 0494	viral OTU 0428	viral OTU 0137	viral OTU 1231	viral OTU 0135	viral OTU 1678
M. 0724 Faecalibacterium	viral OTU 0578	viral OTU 0086	viral OTU 0350
M. 0729 Roseburia inulinivorans	viral OTU 0194	viral OTU 1026	viral OTU 1503
M. 0730 Firmicutes	viral OTU 0099	viral OTU 0222	viral OTU 0317	viral OTU 1766	viral OTU 0374	viral OTU 0348	viral OTU 1694
M. 0733 Clostridium	viral OTU 1773
M. 0740 Intestinimonas	viral OTU 1694
M. 0741 Gemmiger	viral OTU 1762
M. 0742 Eubacterium eligens	viral OTU 0927	viral OTU 0414
M. 0755 Hungatella hathewayi	viral OTU 0744	viral OTU 0206	viral OTU 1462	viral OTU 0717	viral OTU 1120	viral OTU 0245	viral OTU 1350	viral OTU 1121	viral OTU 1055	viral OTU 1348	viral OTU 0526
M. 0756 Citrobacter freundii	viral OTU 0861	viral OTU 0961
M. 0757 Clostridium citroniae	viral OTU 0638	viral OTU 1411
M. 0758 Clostridium neonatale	viral OTU 1638
M. 0762 Roseburia intestinalis	viral OTU 1622
M. 0763 Clostridiales	viral OTU 1434	viral OTU 0139	viral OTU 0316	viral OTU 0552	viral OTU 0844	viral OTU 1391
M. 0766 Bacteroides cellulosilyticus	viral OTU 0012	viral OTU 1430
M. 0768 Bacteroides thetaiotaomicron	viral OTU 1213	viral OTU 0163	viral OTU 1227
M. 0774 Clostridium	viral OTU 0710	viral OTU 0087
M. 0776 Oscillibacter	viral OTU 0430	viral OTU 0388
M. 0779 Alistipes	viral OTU 0713
M. 0781 Parabacteroides distasonis	viral OTU 1650	viral OTU 0916	viral OTU 0945
M. 0782 Bacteroides	viral OTU 0359
M. 0783 Bacteroides	viral OTU 1533
M. 0787 Roseburia inulinivorans	viral OTU 1608
M. 0788 Clostridiales	viral OTU 0272	viral OTU 1268
M. 0791 Anaerostipes hadrus	viral OTU 0336
M. 0794 Roseburia intestinalis	viral OTU 0977	viral OTU 0371
M. 0798 Clostridium	viral OTU 0043
M. 0800 Roseburia hominis	viral OTU 0162
M. 0802 Bifidobacterium adolescentis	viral OTU 1521	viral OTU 1083
M. 0804 Ruminococcus	viral OTU 1659	viral OTU 1711	viral OTU 0827
M. 0808 Eubacterium eligens	viral OTU 1497
M. 0812 Faecalibacterium	viral OTU 0687	viral OTU 0138
M. 0815 Roseburia	viral OTU 1791
M. 0819 Ruminococcus	viral OTU 1635
M. 0825 Lachnospiraceae	viral OTU 0164
M. 0829 Faecalibacterium prausnitzii	viral OTU 1771
M. 0831 Roseburia inulinivorans	viral OTU 1651
M. 0833 Clostridium	viral OTU 0928
M. 0837 Bacteroides thetaiotaomicron	viral OTU 1219	viral OTU 1414	viral OTU 0443
M. 0840 Prevotella	viral OTU 1463	viral OTU 0823
M. 0842 Faecalibacterium prausnitzii	viral OTU 1442
M. 0846 Ruminococcus	viral OTU 0912	viral OTU 0640
M. 0849 Lachnoclostridium	viral OTU 1752
M. 0851 Bacteroides thetaiotaomicron	viral OTU 0163	viral OTU 0548	viral OTU 1004
M. 0852 Clostridiales	viral OTU 1483	viral OTU 0244	viral OTU 0958	viral OTU 1577	viral OTU 0766	viral OTU 0844
M. 0853 Faecalibacterium prausnitzii	viral OTU 0587	viral OTU 1250	viral OTU 1506	viral OTU 0727
M. 0855 Lachnospiraceae	viral OTU 1796	viral OTU 1070	viral OTU 1732
M. 0860 Blautia	viral OTU 0462
M. 0861 Ruminococcus torques	viral OTU 0650
M. 0863 Ruminococcus	viral OTU 1711	viral OTU 0827
M. 0864 Intestinimonas butyriciproducens	viral OTU 1330	viral OTU 0246	viral OTU 1508	viral OTU 0310
M. 0865 Eisenbergiella tayi	viral OTU 0793
M. 0866 Bacteroides cellulosilyticus	viral OTU 1430
M. 0869 Clostridium	viral OTU 0404
M. 0872 Alistipes finegoldii	viral OTU 0615
M. 0873 Faecalibacterium	viral OTU 0352	viral OTU 0330	viral OTU 0138
M. 0880 Clostridiales	viral OTU 0767
M. 0881 Bacteroides fragilis	viral OTU 0791	viral OTU 0163	viral OTU 1138	viral OTU 0820	viral OTU 0784
M. 0891 Clostridiales	viral OTU 1268
M. 0892 Bacteroides ovatus	viral OTU 0624
M. 0894 Firmicutes	viral OTU 1381
M. 0904 Eubacterium eligens	viral OTU 0249
M. 0907 Bacteroides uniformis	viral OTU 1304	viral OTU 0609	viral OTU 1157	viral OTU 1539
M. 0910 Parabacteroides distasonis	viral OTU 0916	viral OTU 0945
M. 0914 Faecalibacterium prausnitzii	viral OTU 0311
M. 0917 Parabacteroides merdae	viral OTU 1423	viral OTU 0940	viral OTU 0502	viral OTU 1085
M. 0919 Clostridiales	viral OTU 1164	viral OTU 1772	viral OTU 0228
M. 0920 Sutterella wadsworthensis	viral OTU 0511
M. 0923 Clostridiales	viral OTU 1735	viral OTU 0767
M. 0927 Firmicutes	viral OTU 1562	viral OTU 1772
M. 0931 Parabacteroides distasonis	viral OTU 0945
M. 0934 Eubacterium	viral OTU 0390	viral OTU 0967
M. 0937 Clostridium	viral OTU 1078
M. 0943 Faecalibacterium	viral OTU 0138
M. 0944 Bacteroides stercoris	viral OTU 0985	viral OTU 0774	viral OTU 1361	viral OTU 0609	viral OTU 1702	viral OTU 0398	viral OTU 0830	viral OTU 1241	viral OTU 1763	viral OTU 0037	viral OTU 0879	viral OTU 0975	viral OTU 1009	viral OTU 1502	viral OTU 0495	viral OTU 0886	viral OTU 1243
M. 0951 Eubacterium siraeum	viral OTU 1298
M. 0953 Faecalibacterium prausnitzii	viral OTU 0107
M. 0954 Eubacterium rectale	viral OTU 0546	viral OTU 0554
M. 0957 Faecalibacterium	viral OTU 0352	viral OTU 0138
M. 0958 Eubacterium	viral OTU 0402	viral OTU 0169
M. 0959 Lachnospiraceae	viral OTU 0564
M. 0962 Firmicutes	viral OTU 0711
M. 0963 Odoribacter	viral OTU 0695	viral OTU 0035
M. 0964 Eubacterium eligens	viral OTU 1547	viral OTU 0567
M. 0967 Alistipes putredinis	viral OTU 0740	viral OTU 1220	viral OTU 1077	viral OTU 1479	viral OTU 1682	viral OTU 0981	viral OTU 1098	viral OTU 0129	viral OTU 0971	viral OTU 0420	viral OTU 0674	viral OTU 0909	viral OTU 0369	viral OTU 0960	viral OTU 1432	viral OTU 0627	viral OTU 0048	viral OTU 0737	viral OTU 1056	viral OTU 1153
M. 0968 Roseburia inulinivorans	viral OTU 0276
M. 0973 Faecalibacterium prausnitzii	viral OTU 0512	viral OTU 1723
M. 0975 Clostridium	viral OTU 0669	viral OTU 0746	viral OTU 0382
M. 0977 Bacteroides cellulosilyticus	viral OTU 1341
M. 0979 Roseburia	viral OTU 1791
M. 0980 Roseburia	viral OTU 1251	viral OTU 0501
M. 0981 Parabacteroides distasonis	viral OTU 0344	viral OTU 0916	viral OTU 0945
M. 0984 Ruminococcus	viral OTU 0218
M. 0991 Roseburia	viral OTU 1015
M. 0993 Alistipes indistinctus	viral OTU 1369
M. 0994 Eubacterium rectale	viral OTU 0554
M. 0998 Megasphaera massiliensis	viral OTU 1634
M. 1001 Clostridium	viral OTU 1511	viral OTU 0849	viral OTU 0932	viral OTU 0432	viral OTU 0015	viral OTU 0899	viral OTU 1598	viral OTU 1365	viral OTU 1252	viral OTU 0550	viral OTU 1709	viral OTU 1329	viral OTU 0117
M. 1004 Phascolarctobacterium	viral OTU 1240	viral OTU 1417
M. 1006 Bacteroides cellulosilyticus	viral OTU 0415	viral OTU 1430	viral OTU 0584
M. 1010 Flavonifractor	viral OTU 0003
M. 1012 Lachnospiraceae	viral OTU 1028	viral OTU 1626	viral OTU 0113	viral OTU 1392	viral OTU 0397	viral OTU 1142	viral OTU 0301	viral OTU 0814	viral OTU 0419	viral OTU 0248	viral OTU 1541
M. 1013 Oscillibacter	viral OTU 1360	viral OTU 1237
M. 1014 Ruminococcus	viral OTU 0604	viral OTU 0108
M. 1026 Butyricimonas	viral OTU 0101
M. 1029 Parabacteroides distasonis	viral OTU 1412	viral OTU 1447	viral OTU 1491	viral OTU 0945	viral OTU 0558
M. 1030 Oscillibacter	viral OTU 1538
M. 1032 Clostridium	viral OTU 1323
M. 1035 Bacteroides	viral OTU 1671
M. 1037 Dialister	viral OTU 0413
M. 1039 Firmicutes	viral OTU 0775
M. 1041 Faecalibacterium prausnitzii	viral OTU 0881
M. 1051 Acetatifactor	viral OTU 0267
M. 1052 Ruminococcus	viral OTU 1260
M. 1055 Eubacterium	viral OTU 0523
M. 1058 Roseburia inulinivorans	viral OTU 0085	viral OTU 1503
M. 1060 Roseburia hominis	viral OTU 1273
M. 1062 Ruminococcaceae	viral OTU 0260
M. 1063 Lachnospiraceae	viral OTU 1796
M. 1068 Roseburia	viral OTU 0112
M. 1069 Bacteroides dorei	viral OTU 0761
M. 1070 Clostridium	viral OTU 1152
M. 1072 Eubacterium rectale	viral OTU 1514	viral OTU 0590	viral OTU 0554	viral OTU 0341
M. 1075 Lawsonibacter	viral OTU 1476	viral OTU 1422	viral OTU 0659	viral OTU 0936
M. 1077 Oscillibacter	viral OTU 0180
M. 1078 Akkermansia muciniphila	viral OTU 0437
M. 1080 Eubacterium siraeum	viral OTU 0259
M. 1084 Bacteroides	viral OTU 1456
M. 1085 Faecalibacterium	viral OTU 0732	viral OTU 1107	viral OTU 0138
M. 1087 Faecalibacterium prausnitzii	viral OTU 1327
M. 1093 Faecalibacterium prausnitzii	viral OTU 1679
M. 1094 Roseburia	viral OTU 0725
M. 1095 Ruminococcus	viral OTU 0591
M. 1103 Alistipes	viral OTU 1409
M. 1104 Alistipes	viral OTU 0831	viral OTU 0129	viral OTU 1265	viral OTU 1404	viral OTU 1214
M. 1108 Parabacteroides distasonis	viral OTU 0945
M. 1109 Faecalibacterium	viral OTU 1239
M. 1111 Eubacterium siraeum	viral OTU 0259	viral OTU 0586
M. 1115 Oscillibacter	viral OTU 0651
M. 1117 Eubacterium rectale	viral OTU 1421	viral OTU 0787
M. 1121 Clostridiales	viral OTU 0767
M. 1123 Ruminococcus	viral OTU 1289	viral OTU 0470
M. 1127 Clostridiales	viral OTU 1710
M. 1128 Clostridium	viral OTU 1696
M. 1130 Faecalibacterium	viral OTU 0138
M. 1138 Clostridiales	viral OTU 0046	viral OTU 0212	viral OTU 1777	viral OTU 1475	viral OTU 1029
M. 1139 Clostridium	viral OTU 0091
M. 1143 Proteobacteria	viral OTU 0467	viral OTU 1333	viral OTU 0938	viral OTU 0300	viral OTU 0661
M. 1148 Lachnoclostridium	viral OTU 1556
M. 1149 Faecalibacterium	viral OTU 0352	viral OTU 0138
M. 1150 Dialister invisus	viral OTU 1594
M. 1154 Faecalibacterium prausnitzii	viral OTU 1687	viral OTU 1580	viral OTU 1103	viral OTU 0236
M. 1156 Ruminococcus	viral OTU 0640
M. 1158 Odoribacter splanchnicus	viral OTU 0800
M. 1159 Parabacteroides distasonis	viral OTU 0945
M. 1162 Bacteroides ovatus	viral OTU 0347	viral OTU 1100	viral OTU 1175	viral OTU 1143
M. 1165 Collinsella	viral OTU 1556
M. 1167 Eubacterium rectale	viral OTU 0957	viral OTU 1342	viral OTU 0554
M. 1171 Firmicutes	viral OTU 0853
M. 1173 Faecalibacterium	viral OTU 0138
M. 1177 Faecalibacterium prausnitzii	viral OTU 1448
M. 1185 Ruminococcus	viral OTU 1693	viral OTU 0591
M. 1186 Clostridium	viral OTU 1450	viral OTU 0087
M. 1188 Roseburia inulinivorans	viral OTU 1610
M. 1189 Roseburia intestinalis	viral OTU 1561
M. 1190 Faecalibacterium	viral OTU 0138
M. 1191 Faecalibacterium prausnitzii	viral OTU 1621
M. 1192 Parabacteroides distasonis	viral OTU 0945
M. 1193 Sutterellaceae	viral OTU 1089
M. 1201 Clostridium	viral OTU 0556	viral OTU 1739	viral OTU 1236	viral OTU 1389
M. 1203 Clostridium	viral OTU 1090
M. 1206 Parabacteroides distasonis	viral OTU 1412	viral OTU 0945
M. 1207 Roseburia inulinivorans	viral OTU 0305	viral OTU 1503
M. 1208 Bifidobacterium adolescentis	viral OTU 1521
M. 1211 Eubacterium eligens	viral OTU 1547	viral OTU 1398	viral OTU 0966
M. 1214 Oscillibacter	viral OTU 0543	viral OTU 0026	viral OTU 0378
M. 1215 Akkermansia	viral OTU 0114	viral OTU 0776	viral OTU 1116
M. 1218 Bacteroides faecis	viral OTU 0191
M. 1220 Faecalibacterium	viral OTU 1416	viral OTU 0329	viral OTU 1759	viral OTU 1239
M. 1224 Roseburia	viral OTU 0424
M. 1227 Sutterellaceae	viral OTU 0204
M. 1229 Bilophila wadsworthia	viral OTU 0426
M. 1232 Eubacterium	viral OTU 0735
M. 1233 Firmicutes	viral OTU 0711	viral OTU 1667
M. 1236 Clostridium	viral OTU 0047	viral OTU 0995	viral OTU 0075
M. 1237 Eubacterium rectale	viral OTU 0554
M. 1238 Phascolarctobacterium	viral OTU 1758	viral OTU 1576
M. 1241 Oscillibacter	viral OTU 1226
M. 1244 Bacteroides plebeius	viral OTU 0118
M. 1246 Parabacteroides distasonis	viral OTU 0916	viral OTU 0945
M. 1255 Faecalibacterium prausnitzii	viral OTU 0898	viral OTU 0600
M. 1259 Hungatella	viral OTU 0509
M. 1261 Ruminococcus	viral OTU 0052	viral OTU 0309
M. 1269 Faecalibacterium	viral OTU 0018	viral OTU 0138
M. 1270 Bacteroides xylanisolvens	viral OTU 0274	viral OTU 0624	viral OTU 0005	viral OTU 1196
M. 1274 Roseburia	viral OTU 1002
M. 1276 Faecalibacterium prausnitzii	viral OTU 0120	viral OTU 1691
M. 1278 Akkermansia muciniphila	viral OTU 0522	viral OTU 0437
M. 1282 Clostridiales	viral OTU 0666	viral OTU 1087
M. 1287 Clostridium	viral OTU 0556	viral OTU 1739	viral OTU 1389
M. 1288 Firmicutes	viral OTU 0416
M. 1289 Bacteroides xylanisolvens	viral OTU 0264
M. 1290 Clostridium	viral OTU 1647	viral OTU 1450
M. 1297 Akkermansia muciniphila	viral OTU 1700
M. 1300 Clostridium	viral OTU 0620	viral OTU 0809
M. 1303 Roseburia	viral OTU 0848
M. 1306 Faecalibacterium	viral OTU 0138
M. 1307 Faecalibacterium prausnitzii	viral OTU 1205
M. 1312 Clostridium	viral OTU 1450
M. 1313 Eubacterium rectale	viral OTU 0134
M. 1315 Odoribacter splanchnicus	viral OTU 0800
M. 1317 Oscillibacter	viral OTU 1519	viral OTU 0303	viral OTU 0178
M. 1321 Eubacterium	viral OTU 1092	viral OTU 1345
M. 1323 Oscillibacter	viral OTU 0280
M. 1325 Eubacterium	viral OTU 0402	viral OTU 1058
M. 1326 Faecalibacterium prausnitzii	viral OTU 0315
M. 1333 Ruminococcus	viral OTU 0269
M. 1335 Ruminococcus	viral OTU 0296
M. 1336 Bacteroides eggerthii	viral OTU 0532	viral OTU 0878	viral OTU 0623	viral OTU 1699	viral OTU 1600
M. 1338 Faecalibacterium	viral OTU 0913	viral OTU 1239
M. 1340 Bifidobacterium pseudocatenulatum	viral OTU 1646
M. 1342 Bifidobacterium breve	viral OTU 0970	viral OTU 1761
M. 1343 Sutterellaceae	viral OTU 0173	viral OTU 0480
M. 1344 Bilophila wadsworthia	viral OTU 0426
M. 1346 Faecalibacterium prausnitzii	viral OTU 1033
M. 1347 Bacteroides stercoris	viral OTU 0886
M. 1351 Bacteroides xylanisolvens	viral OTU 0749	viral OTU 1321	viral OTU 0270	viral OTU 1228	viral OTU 0816
M. 1352 Clostridium	viral OTU 1724
M. 1353 Roseburia hominis	viral OTU 0079
M. 1355 Ruminococcus	viral OTU 0072
M. 1356 Oscillibacter	viral OTU 1245	viral OTU 1567	viral OTU 0383
M. 1359 Faecalibacterium prausnitzii	viral OTU 0920
M. 1361 Parabacteroides merdae	viral OTU 1337
M. 1362 Eubacterium	viral OTU 1578	viral OTU 1644
M. 1367 Faecalibacterium	viral OTU 0409	viral OTU 0138
M. 1368 Clostridium	viral OTU 0242
M. 1375 Roseburia intestinalis	viral OTU 0346
M. 1376 Bilophila wadsworthia	viral OTU 0025
M. 1378 Oscillibacter	viral OTU 1395	viral OTU 0372	viral OTU 0959
M. 1381 Faecalibacterium	viral OTU 0792	viral OTU 0098
M. 1384 Clostridium	viral OTU 1252
M. 1387 Roseburia inulinivorans	viral OTU 1503
M. 1388 Clostridium	viral OTU 1666
M. 1389 Clostridium	viral OTU 1450	viral OTU 1462
M. 1393 Anaerostipes hadrus	viral OTU 1048
M. 1395 Eubacterium rectale	viral OTU 1528
M. 1397 Clostridium bolteae	viral OTU 1451	viral OTU 0226
M. 1398 Sutterellaceae	viral OTU 0765
M. 1401 Bifidobacterium longum	viral OTU 1276
M. 1404 Clostridium	viral OTU 0622	viral OTU 1450
M. 1409 Oscillibacter	viral OTU 0574	viral OTU 0870	viral OTU 1118
M. 1410 Eubacterium	viral OTU 1437	viral OTU 0169
M. 1411 Streptococcus pasteurianus	viral OTU 0096	viral OTU 0393
M. 1414 Bifidobacterium catenulatum	viral OTU 0458
M. 1416 Ruminococcus	viral OTU 0463	viral OTU 0714
M. 1418 Bacteroides xylanisolvens	viral OTU 0789	viral OTU 0816
M. 1420 Roseburia intestinalis	viral OTU 0425
M. 1422 Gemmiger formicilis	viral OTU 0596	viral OTU 1743
M. 1423 Parabacteroides distasonis	viral OTU 0014	viral OTU 0945
M. 1426 Eubacterium rectale	viral OTU 0836
M. 1427 Bacteroides thetaiotaomicron	viral OTU 1356	viral OTU 0163	viral OTU 0548
M. 1433 Blautia	viral OTU 1184
M. 1436 Clostridium leptum	viral OTU 0314	viral OTU 0401	viral OTU 0772
M. 1439 Clostridiales	viral OTU 0212	viral OTU 0936	viral OTU 1663
M. 1440 Faecalibacterium prausnitzii	viral OTU 0933
M. 1441 Roseburia inulinivorans	viral OTU 0887	viral OTU 0702	viral OTU 1503	viral OTU 1786
M. 1444 Bacteroides thetaiotaomicron	viral OTU 0163
M. 1445 Clostridium	viral OTU 1464	viral OTU 0195	viral OTU 1008
M. 1446 Firmicutes	viral OTU 0054	viral OTU 0033
M. 1449 Blautia	viral OTU 0109	viral OTU 0672	viral OTU 0308
M. 1452 Ruminococcus	viral OTU 0555	viral OTU 0640
M. 1453 Escherichia coli	viral OTU 1630	viral OTU 0560	viral OTU 0855
M. 1455 Dorea longicatena	viral OTU 0621
M. 1456 Faecalibacterium	viral OTU 0352	viral OTU 0138
M. 1465 Firmicutes	viral OTU 0268
M. 1470 Clostridium	viral OTU 0242
M. 1471 Faecalibacterium	viral OTU 0485
M. 1474 Clostridium	viral OTU 1030
M. 1475 Clostridiales	viral OTU 0767
M. 1476 Faecalibacterium prausnitzii	viral OTU 0825
M. 1477 Roseburia inulinivorans	viral OTU 0156	viral OTU 0085	viral OTU 1026	viral OTU 1503
M. 1481 Bifidobacterium adolescentis	viral OTU 0476	viral OTU 1521	viral OTU 1083
M. 1484 Faecalibacterium prausnitzii	viral OTU 1290
M. 1486 Coprococcus comes	viral OTU 1012
M. 1489 Clostridium	viral OTU 1647
M. 1490 Firmicutes	viral OTU 1785	viral OTU 0643	viral OTU 1114
M. 1491 Ruminococcaceae	viral OTU 0055	viral OTU 1556
M. 1492 Firmicutes	viral OTU 0033
M. 1494 Lachnoclostridium	viral OTU 1570
M. 1497 Clostridium	viral OTU 0492
M. 1498 Faecalibacterium prausnitzii	viral OTU 1684
M. 1499 Roseburia inulinivorans	viral OTU 0085	viral OTU 1503
M. 1502 Anaerostipes hadrus	viral OTU 0353	viral OTU 0773
M. 1503 Oscillibacter	viral OTU 1163
M. 1504 Firmicutes	viral OTU 0803	viral OTU 1403
M. 1506 Clostridium	viral OTU 0479
M. 1508 Faecalibacterium	viral OTU 0571
M. 1509 Eubacterium ramulus	viral OTU 1794
M. 1510 Faecalibacterium	viral OTU 0138
M. 1511 Fusicatenibacter saccharivorans	viral OTU 0127
M. 1513 Firmicutes	viral OTU 0325	viral OTU 1562
M. 1514 Parabacteroides merdae	viral OTU 1467	viral OTU 1546	viral OTU 0514	viral OTU 0944	viral OTU 1343
M. 1515 Bacteroides cellulosilyticus	viral OTU 1430
M. 1516 Coprococcus eutactus	viral OTU 0597
M. 1517 Firmicutes	viral OTU 0123	viral OTU 0819
M. 1518 Clostridiales	viral OTU 1625	viral OTU 0074	viral OTU 0987	viral OTU 1163
M. 1519 Ruminococcus	viral OTU 0453
M. 1520 Faecalibacterium	viral OTU 1239
M. 1521 Ruminococcus	viral OTU 0148
M. 1527 Eubacterium siraeum	viral OTU 1193
M. 1530 Bacteroides stercoris	viral OTU 0886
M. 1531 Roseburia	viral OTU 0095
M. 1536 Dialister invisus	viral OTU 1446
M. 1537 Eubacterium eligens	viral OTU 0472
M. 1538 Firmicutes	viral OTU 1478	viral OTU 1675	viral OTU 0837
M. 1542 Blautia obeum	viral OTU 0690
M. 1543 Clostridium	viral OTU 0492
M. 1544 Fusicatenibacter saccharivorans	viral OTU 0518
M. 1546 Clostridium	viral OTU 0385
M. 1547 Phascolarctobacterium succinatutens	viral OTU 0331
M. 1551 Hungatella hathewayi	viral OTU 0796	viral OTU 0235	viral OTU 0364
M. 1556 Ruminococcus torques	viral OTU 0679	viral OTU 0403
M. 1557 Roseburia inulinivorans	viral OTU 0719	viral OTU 0085
M. 1559 Bacteroides	viral OTU 1533
M. 1564 Faecalibacterium prausnitzii	viral OTU 1290
M. 1567 Bifidobacterium adolescentis	viral OTU 1521	viral OTU 1083	viral OTU 1444
M. 1570 Firmicutes	viral OTU 0685
M. 1571 Faecalibacterium prausnitzii	viral OTU 1253
M. 1574 Ruminococcaceae	viral OTU 0466	viral OTU 1707	viral OTU 0459	viral OTU 1271	viral OTU 1681	viral OTU 0024
M. 1575 Flavonifractor	viral OTU 0953	viral OTU 0721
M. 1576 Alistipes	viral OTU 0454
M. 1577 Roseburia hominis	viral OTU 1273	viral OTU 0606	viral OTU 0460
M. 1578 Faecalibacterium	viral OTU 1529	viral OTU 1239	viral OTU 1222	viral OTU 0673
M. 1581 Bifidobacterium longum	viral OTU 0807	viral OTU 0082	viral OTU 0599
M. 1588 Alistipes finegoldii	viral OTU 1481	viral OTU 0831	viral OTU 1557
M. 1590 Ruminococcus	viral OTU 1091
M. 1591 Faecalibacterium prausnitzii	viral OTU 0328
M. 1592 Dialister invisus	viral OTU 0557	viral OTU 0573
M. 1595 Neglecta timonensis	viral OTU 0581
M. 1596 Ruminococcus lactaris	viral OTU 0070	viral OTU 1406	viral OTU 0493	viral OTU 1662	viral OTU 1108
M. 1599 Clostridium	viral OTU 1666
M. 1600 Eubacterium eligens	viral OTU 0436	viral OTU 1547
M. 1602 Bacteroides thetaiotaomicron	viral OTU 1748	viral OTU 0904	viral OTU 0682	viral OTU 0163
M. 1605 Bacteroides stercoris	viral OTU 1394	viral OTU 1396	viral OTU 0697	viral OTU 0830	viral OTU 1763	viral OTU 0495	viral OTU 0886	viral OTU 0942
M. 1606 Parabacteroides distasonis	viral OTU 0945
M. 1609 Clostridiales	viral OTU 0491
M. 1611 Faecalibacterium prausnitzii	viral OTU 0877	viral OTU 0920
M. 1615 Firmicutes	viral OTU 0775	viral OTU 1562	viral OTU 0008
M. 1618 Oscillibacter	viral OTU 0446
M. 1619 Roseburia	viral OTU 1791
M. 1622 Bacteroides thetaiotaomicron	viral OTU 0163
M. 1624 Coprobacter fastidiosus	viral OTU 1099	viral OTU 0813	viral OTU 0129
M. 1625 Eubacterium	viral OTU 1058
M. 1630 Bacteroides thetaiotaomicron	viral OTU 1304	viral OTU 0342	viral OTU 1242	viral OTU 0163	viral OTU 0548	viral OTU 0339	viral OTU 1045
M. 1634 Veillonella dispar	viral OTU 0752	viral OTU 0845
M. 1635 Faecalibacterium prausnitzii	viral OTU 1177
M. 1637 Parabacteroides distasonis	viral OTU 0945
M. 1640 Alistipes	viral OTU 1207
M. 1641 Ruminococcus	viral OTU 0976	viral OTU 0730	viral OTU 1264
M. 1642 Akkermansia muciniphila	viral OTU 1549	viral OTU 0437	viral OTU 0852
M. 1643 Eubacterium rectale	viral OTU 1457	viral OTU 1736	viral OTU 1020	viral OTU 1342	viral OTU 0616	viral OTU 1052	viral OTU 0580
M. 1646 Sutterellaceae	viral OTU 1415	viral OTU 1089
M. 1648 Faecalibacterium prausnitzii	viral OTU 1756	viral OTU 1123	viral OTU 1765
M. 1655 Ruminococcus	viral OTU 0103	viral OTU 1091	viral OTU 0224
M. 1656 Akkermansia	viral OTU 0956
M. 1657 Faecalibacterium prausnitzii	viral OTU 0203
M. 1658 Parabacteroides merdae	viral OTU 1423	viral OTU 1713	viral OTU 0111	viral OTU 1783	viral OTU 0944	viral OTU 0048
M. 1661 Paraprevotella clara	viral OTU 0396	viral OTU 0850
M. 1668 Firmicutes	viral OTU 1302	viral OTU 0810
M. 1672 Eubacterium	viral OTU 0199	viral OTU 1627
M. 1676 Clostridium	viral OTU 0849	viral OTU 1677
M. 1677 Clostridium	viral OTU 0996
M. 1679 Bifidobacterium longum	viral OTU 1673
M. 1680 Dorea longicatena	viral OTU 1059	viral OTU 1526
M. 1681 Escherichia coli	viral OTU 1630
M. 1684 Clostridium	viral OTU 1647
M. 1688 Anaerostipes hadrus	viral OTU 1076
M. 1690 Blautia	viral OTU 1314
M. 1692 Faecalibacterium prausnitzii	viral OTU 1205
M. 1694 Desulfovibrio piger	viral OTU 1780
M. 1696 Faecalibacterium prausnitzii	viral OTU 1331	viral OTU 0146
M. 1698 Eubacterium rectale	viral OTU 1457	viral OTU 0215	viral OTU 1797
M. 1699 Anaerostipes hadrus	viral OTU 1655
M. 1701 Clostridiales	viral OTU 1745	viral OTU 0482
M. 1702 Sutterellaceae	viral OTU 1364	viral OTU 0863
M. 1705 Alistipes finegoldii	viral OTU 0423	viral OTU 1619	viral OTU 0831	viral OTU 0088	viral OTU 1557	viral OTU 1390
M. 1708 Clostridia	viral OTU 1106	viral OTU 1308	viral OTU 1648
M. 1709 Ruminococcus	viral OTU 0498
M. 1714 Faecalibacterium prausnitzii	viral OTU 1454	viral OTU 0057	viral OTU 0020
M. 1715 Ruminococcus	viral OTU 0926
M. 1717 Clostridium	viral OTU 0707
M. 1719 Escherichia coli	viral OTU 0407
M. 1722 Roseburia hominis	viral OTU 1752
M. 1723 Lachnospiraceae	viral OTU 1040	viral OTU 1796
M. 1725 Oscillibacter	viral OTU 0155	viral OTU 1003	viral OTU 0032	viral OTU 0282	viral OTU 1170	viral OTU 0367	viral OTU 0872	viral OTU 1531
M. 1733 Clostridiales	viral OTU 0756	viral OTU 0386	viral OTU 1180	viral OTU 1434	viral OTU 1483	viral OTU 0670	viral OTU 1136	viral OTU 0202	viral OTU 1170	viral OTU 0332	viral OTU 0656	viral OTU 1338	viral OTU 1292	viral OTU 0936	viral OTU 1248
M. 1736 Tyzzerella	viral OTU 0140	viral OTU 1113
M. 1737 Clostridium saccharolyticum	viral OTU 0884	viral OTU 1553	viral OTU 1585
M. 1738 Hungatella	viral OTU 0519
M. 1740 Ruminococcus	viral OTU 0498	viral OTU 0640
M. 1745 Fusicatenibacter saccharivorans	viral OTU 0019
M. 1747 Roseburia inulinivorans	viral OTU 0305	viral OTU 0085	viral OTU 1503
M. 1748 Parabacteroides distasonis	viral OTU 0945
M. 1753 Ruminococcaceae	viral OTU 0908
M. 1754 Firmicutes	viral OTU 1065	viral OTU 1293
M. 1755 Ruminococcus	viral OTU 0854
M. 1756 Faecalibacterium prausnitzii	viral OTU 1319	viral OTU 0689
M. 1758 Eubacterium rectale	viral OTU 1596
M. 1768 Firmicutes	viral OTU 0527	viral OTU 1060
M. 1772 Alistipes putredinis	viral OTU 0740	viral OTU 0996	viral OTU 1077	viral OTU 1098	viral OTU 0674	viral OTU 1238	viral OTU 1027	viral OTU 1153
M. 1778 Faecalibacterium prausnitzii	viral OTU 0069
M. 1781 Faecalibacterium prausnitzii	viral OTU 0795
M. 1782 Oscillibacter	viral OTU 0153
M. 1784 Faecalibacterium prausnitzii	viral OTU 0256
M. 1785 Bifidobacterium adolescentis	viral OTU 1521	viral OTU 1083
M. 1786 Firmicutes	viral OTU 0488
M. 1788 Anaerostipes hadrus	viral OTU 0565
M. 1789 Faecalibacterium	viral OTU 0352	viral OTU 0138
M. 1791 Ruminococcus	viral OTU 1032	viral OTU 0516	viral OTU 0840	viral OTU 0221	viral OTU 0147	viral OTU 0291	viral OTU 1493	viral OTU 0218
M. 1792 Firmicutes	viral OTU 0775	viral OTU 1603	viral OTU 0159
M. 1795 Dorea longicatena	viral OTU 1572
M. 1799 Blautia	viral OTU 0593
M. 1801 Roseburia	viral OTU 1021
M. 1806 Gemmiger formicilis	viral OTU 1328
M. 1807 Eubacterium	viral OTU 0829
M. 1814 Faecalibacterium prausnitzii	viral OTU 0733
M. 1816 Clostridiales	viral OTU 0826
M. 1819 Roseburia	viral OTU 1708
M. 1820 Roseburia intestinalis	viral OTU 1455	viral OTU 0166	viral OTU 0297	viral OTU 0450	viral OTU 0964
M. 1821 Oscillibacter	viral OTU 0155
M. 1823 Bacteroides thetaiotaomicron	viral OTU 0163
M. 1825 Faecalibacterium prausnitzii	viral OTU 0646
M. 1828 Clostridium	viral OTU 0834	viral OTU 0835
M. 1830 Clostridium	viral OTU 0833
M. 1831 Bacteroides cutis	viral OTU 0842	viral OTU 1272
M. 1833 Bacteroides fragilis	viral OTU 0545
M. 1838 Bacteroides cellulosilyticus	viral OTU 1430	viral OTU 0553
M. 1839 Clostridium	viral OTU 1450
M. 1841 Parabacteroides distasonis	viral OTU 0945
M. 1844 Faecalibacterium prausnitzii	viral OTU 0551	viral OTU 1461
M. 1845 Faecalibacterium	viral OTU 1140
M. 1848 Clostridiales	viral OTU 0355
M. 1851 Firmicutes	viral OTU 1517	viral OTU 1471
M. 1857 Faecalibacterium prausnitzii	viral OTU 0486
M. 1858 Fusicatenibacter saccharivorans	viral OTU 0366	viral OTU 1680
M. 1859 Bacteroides fragilis	viral OTU 1046	viral OTU 0545
M. 1863 Roseburia intestinalis	viral OTU 0857
M. 1864 Clostridium	viral OTU 1738	viral OTU 1591
M. 1871 Parabacteroides	viral OTU 1358	viral OTU 0104
M. 1873 Prevotella	viral OTU 0924	viral OTU 0990
M. 1875 Catenibacterium	viral OTU 0039
M. 1876 Roseburia	viral OTU 0598
M. 1882 Faecalibacterium prausnitzii	viral OTU 1428
M. 1886 Roseburia inulinivorans	viral OTU 1503	viral OTU 1786
M. 1887 Lachnoclostridium	viral OTU 0076	viral OTU 0813	viral OTU 0991	viral OTU 0536
M. 1888 Faecalibacterium prausnitzii	viral OTU 0247	viral OTU 1129
M. 1890 Eubacterium rectale	viral OTU 1069
M. 1892 Blautia	viral OTU 1314
M. 1893 Fusicatenibacter saccharivorans	viral OTU 1117	viral OTU 0948
M. 1894 Alistipes finegoldii	viral OTU 1104
M. 1895 Sutterella	viral OTU 0704	viral OTU 0979
M. 1896 Clostridium	viral OTU 0354	viral OTU 1050	viral OTU 0492	viral OTU 0768
M. 1901 Roseburia	viral OTU 1131
M. 1903 Anaerostipes hadrus	viral OTU 1127	viral OTU 0769
M. 1904 Flavonifractor	viral OTU 1684	viral OTU 1053	viral OTU 0175
M. 1907 Lachnospiraceae	viral OTU 1040	viral OTU 1796
M. 1908 Bacteroides thetaiotaomicron	viral OTU 0163	viral OTU 0548
M. 1911 Bacteroides stercoris	viral OTU 0830	viral OTU 1431	viral OTU 0886
M. 1912 Bilophila wadsworthia	viral OTU 0950	viral OTU 0299	viral OTU 0298	viral OTU 0188	viral OTU 0426	viral OTU 1200	viral OTU 0211	viral OTU 1424	viral OTU 0897
M. 1918 Clostridiales	viral OTU 0619	viral OTU 1656
M. 1924 Roseburia inulinivorans	viral OTU 0085	viral OTU 0702
M. 1926 Roseburia	viral OTU 1482
M. 1927 Clostridium	viral OTU 1450
M. 1929 Proteus penneri	viral OTU 0694
M. 1930 Dialister invisus	viral OTU 1653	viral OTU 0395
M. 1933 Ruminococcaceae	viral OTU 1073	viral OTU 1025
M. 1935 Clostridiales	viral OTU 0067	viral OTU 0119
M. 1936 Clostridium innocuum	viral OTU 0706
M. 1937 Eubacterium siraeum	viral OTU 0259
M. 1938 Hungatella hathewayi	viral OTU 0605
M. 1940 Tyzzerella	viral OTU 1113
M. 1941 Citrobacter werkmanii	viral OTU 0688	viral OTU 0219
M. 1942 Oscillibacter	viral OTU 0180
M. 1947 Klebsiella oxytoca	viral OTU 0906	viral OTU 1110
M. 1949 Eubacterium ramulus	viral OTU 1692
M. 1950 Firmicutes	viral OTU 0703
M. 1952 Ruminococcus	viral OTU 0498	viral OTU 0555	viral OTU 0640
M. 1954 Lachnoclostridium	viral OTU 0334
M. 1956 Pseudoflavonifractor	viral OTU 0170
M. 1959 Ruminococcaceae	viral OTU 1676
M. 1964 Bacteroides salyersiae	viral OTU 1042
M. 1966 Faecalibacterium prausnitzii	viral OTU 1223	viral OTU 0667
M. 1967 Roseburia inulinivorans	viral OTU 0085	viral OTU 1503
M. 1968 Ruminococcus	viral OTU 0207
M. 1969 Faecalibacterium prausnitzii	viral OTU 1327
M. 1974 Bacteroides cellulosilyticus	viral OTU 1613	viral OTU 1430
M. 1975 Acidaminococcus intestini	viral OTU 1784	viral OTU 0368	viral OTU 0524	viral OTU 0843
M. 1976 Fusicatenibacter saccharivorans	viral OTU 1788
M. 1977 Firmicutes	viral OTU 0277
M. 1978 Bacteroides uniformis	viral OTU 1304	viral OTU 0609	viral OTU 1357	viral OTU 0893	viral OTU 1642
M. 1980 Roseburia intestinalis	viral OTU 0177
M. 1982 Faecalibacterium	viral OTU 1601	viral OTU 1107
M. 1983 Eubacterium rectale	viral OTU 0281
M. 1985 Parabacteroides distasonis	viral OTU 0916	viral OTU 0945
M. 1991 Lachnospiraceae	viral OTU 0164
M. 1993 Gemmiger	viral OTU 0200
M. 1998 Eubacterium rectale	viral OTU 0252
M. 1999 Parabacteroides distasonis	viral OTU 1279	viral OTU 1650	viral OTU 0916	viral OTU 0945
M. 2002 Bifidobacterium adolescentis	viral OTU 1521	viral OTU 1083
M. 2004 Parabacteroides merdae	viral OTU 0974	viral OTU 0944
M. 2014 Eisenbergiella tayi	viral OTU 0171
M. 2016 Tyzzerella	viral OTU 0140
M. 2022 Bacteroides thetaiotaomicron	viral OTU 0163
M. 2028 Eubacterium	viral OTU 1559
M. 2029 Clostridiales	viral OTU 0767
M. 2032 Oscillibacter	viral OTU 0894
M. 2036 Clostridium	viral OTU 1023	viral OTU 1016
M. 2038 Faecalibacterium	viral OTU 0138
M. 2045 Faecalibacterium prausnitzii	viral OTU 0947
M. 2060 Ruminococcus	viral OTU 0972	viral OTU 0356
M. 2065 Alistipes timonensis	viral OTU 0648
M. 2066 Clostridium	viral OTU 1795	viral OTU 1038
M. 2069 Bacteroides fragilis	viral OTU 1139	viral OTU 1441	viral OTU 0063	viral OTU 1763	viral OTU 1641	viral OTU 0720	viral OTU 1510	viral OTU 0521	viral OTU 0031	viral OTU 0362	viral OTU 1419	viral OTU 0984	viral OTU 0757	viral OTU 0812	viral OTU 0210	viral OTU 0229	viral OTU 1202	viral OTU 0490	viral OTU 1568	viral OTU 0427	viral OTU 1413	viral OTU 0545	viral OTU 0568
M. 2070 Bacteroides cellulosilyticus	viral OTU 0141	viral OTU 0594	viral OTU 1430	viral OTU 0337
M. 2071 Gemmiger	viral OTU 0106
M. 2077 Roseburia inulinivorans	viral OTU 0085	viral OTU 1503	viral OTU 1786	viral OTU 0617
M. 2086 Clostridium	viral OTU 0577	viral OTU 0040	viral OTU 1274	viral OTU 0678
M. 2088 Anaerostipes hadrus	viral OTU 0572	viral OTU 1445	viral OTU 1535	viral OTU 1734
M. 2092 Clostridium	viral OTU 1518
M. 2094 Bifidobacterium adolescentis	viral OTU 0632	viral OTU 1521	viral OTU 1083
M. 2096 Gemmiger	viral OTU 0321	viral OTU 0803
M. 2099 Porphyromonadaceae	viral OTU 0760
M. 2101 Faecalibacterium prausnitzii	viral OTU 0121
M. 2103 Parabacteroides distasonis	viral OTU 0945
M. 2110 Roseburia intestinalis	viral OTU 1301
M. 2113 Ruminococcus	viral OTU 1489	viral OTU 0320
M. 2114 Roseburia inulinivorans	viral OTU 0788	viral OTU 1503
M. 2115 Faecalibacterium prausnitzii	viral OTU 1084	viral OTU 1775
M. 2122 Lachnospiraceae	viral OTU 0164	viral OTU 0251
M. 2127 Faecalibacterium prausnitzii	viral OTU 1532
M. 2134 Faecalibacterium	viral OTU 1562
M. 2136 Faecalibacterium	viral OTU 1317	viral OTU 1229	viral OTU 0701	viral OTU 1715
M. 2137 Faecalibacterium	viral OTU 0352	viral OTU 0138
M. 2139 Clostridiaceae	viral OTU 1718
M. 2146 Bacteroides plebeius	viral OTU 1524	viral OTU 1255	viral OTU 1154
M. 2150 Paraprevotella clara	viral OTU 0133
M. 2151 Roseburia	viral OTU 0777
M. 2159 Alistipes	viral OTU 0292	viral OTU 0262
M. 2167 Parabacteroides distasonis	viral OTU 1412	viral OTU 1650	viral OTU 0916	viral OTU 0945
M. 2177 Clostridiales	viral OTU 1029
M. 2186 Clostridium	viral OTU 1672	viral OTU 1643
M. 2188 Eubacterium	viral OTU 1789	viral OTU 1611	viral OTU 0549
M. 2190 Butyricimonas	viral OTU 1169
M. 2192 Eubacterium siraeum	viral OTU 1433	viral OTU 1244	viral OTU 0259	viral OTU 1134	viral OTU 0002	viral OTU 0023
M. 2208 Firmicutes	viral OTU 0254
M. 2211 Lachnospiraceae	viral OTU 0164
M. 2212 Akkermansia	viral OTU 1346	viral OTU 1670	viral OTU 1616
M. 2215 Faecalibacterium	viral OTU 0138
M. 2217 Ruminococcus	viral OTU 1187
M. 2220 Clostridiales	viral OTU 1436	viral OTU 1545	viral OTU 0233
M. 2222 Firmicutes	viral OTU 0759	viral OTU 1165
M. 2227 Parabacteroides distasonis	viral OTU 0945
M. 2228 Coprococcus eutactus	viral OTU 0731
M. 2229 Clostridiales	viral OTU 0846
M. 2231 Clostridiales	viral OTU 1500	viral OTU 0739	viral OTU 1457	viral OTU 1037	viral OTU 1516	viral OTU 0660	viral OTU 1644	viral OTU 0562	viral OTU 1322
M. 2235 Catabacteriaceae	viral OTU 1770	viral OTU 1618
M. 2239 Azospirillum	viral OTU 0832	viral OTU 0056
M. 2242 Bacteroides coprocola	viral OTU 0588
M. 2247 Ruminococcus	viral OTU 0618
M. 2248 Firmicutes	viral OTU 1695
M. 2250 Bacteroides	viral OTU 1790
M. 2251 Bacteroides thetaiotaomicron	viral OTU 0163
M. 2252 Roseburia	viral OTU 0848	viral OTU 0995
M. 2253 Gemmiger formicilis	viral OTU 0230	viral OTU 0358
M. 2255 Faecalibacterium	viral OTU 1730	viral OTU 1354
M. 2256 Firmicutes	viral OTU 0803
M. 2257 Clostridium	viral OTU 1643
M. 2260 Bacteroides massiliensis	viral OTU 1407
M. 2269 Fusicatenibacter saccharivorans	viral OTU 0847
M. 2275 Lachnospiraceae	viral OTU 0652
M. 2276 Anaerostipes hadrus	viral OTU 1492
M. 2279 Akkermansia muciniphila	viral OTU 1534	viral OTU 1757	viral OTU 0110	viral OTU 1022
M. 2281 Oscillibacter	viral OTU 1135
M. 2285 Subdoligranulum	viral OTU 1296
M. 2289 Firmicutes	viral OTU 1119
M. 2290 Gemmiger formicilis	viral OTU 1470
M. 2292 Clostridiales	viral OTU 0422
M. 2294 Ruminococcus	viral OTU 1637
M. 2296 Eubacterium rectale	viral OTU 0554
M. 2298 Clostridiales	viral OTU 0799
M. 2299 Prevotella	viral OTU 1282
M. 2303 Faecalibacterium prausnitzii	viral OTU 0531
M. 2306 Alistipes obesi	viral OTU 0527
M. 2310 Clostridium	viral OTU 0817
M. 2316 Ruminococcus	viral OTU 0498	viral OTU 1291
M. 2320 Bilophila wadsworthia	viral OTU 0778	viral OTU 0914	viral OTU 0917
M. 2333 Eubacterium siraeum	viral OTU 1166
M. 2334 Clostridium	viral OTU 1299
M. 2338 Phascolarctobacterium	viral OTU 1080
M. 2340 Faecalibacterium prausnitzii	viral OTU 1183
M. 2342 Firmicutes	viral OTU 0238
M. 2343 Firmicutes	viral OTU 0671
M. 2344 Bifidobacterium longum	viral OTU 0998
M. 2345 Oscillibacter	viral OTU 0815	viral OTU 0105	viral OTU 0566
M. 2346 Firmicutes	viral OTU 1796
M. 2349 Ruminococcus	viral OTU 0640
M. 2350 Butyricimonas synergistica	viral OTU 1612
M. 2353 Blautia	viral OTU 1314
M. 2354 Bacteroides thetaiotaomicron	viral OTU 0053	viral OTU 1284	viral OTU 0160	viral OTU 0163	viral OTU 1717
M. 2355 Clostridium	viral OTU 1350	viral OTU 0492
M. 2356 Dorea longicatena	viral OTU 0473	viral OTU 0189
M. 2357 Fusicatenibacter saccharivorans	viral OTU 0718
M. 2360 Ruminococcus	viral OTU 0827
M. 2364 Ruminococcus	viral OTU 0639
M. 2371 Firmicutes	viral OTU 0445	viral OTU 1520
M. 2375 Anaerostipes hadrus	viral OTU 1755	viral OTU 1754
M. 2380 Tyzzerella	viral OTU 0140
M. 2382 Intestinimonas	viral OTU 0540
M. 2383 Eubacterium	viral OTU 0456
M. 2385 Ruminococcus	viral OTU 0147
M. 2389 Anaeromassilibacillus	viral OTU 1607
M. 2390 Coprobacillus	viral OTU 0335	viral OTU 0763
M. 2397 Escherichia coli	viral OTU 1630	viral OTU 1063
M. 2398 Clostridium	viral OTU 1097
M. 2399 Clostridium	viral OTU 0338	viral OTU 1733
M. 2400 Faecalibacterium	viral OTU 0352	viral OTU 0138
M. 2403 Lachnospiraceae	viral OTU 1548	viral OTU 0657	viral OTU 1796	viral OTU 1550
M. 2406 Eubacterium hallii	viral OTU 0357
M. 2407 Ruminococcus	viral OTU 0498	viral OTU 0640
M. 2410 Negativibacillus massiliensis	viral OTU 0286
M. 2420 Bacteroides finegoldii	viral OTU 0185
M. 2424 Eubacterium rectale	viral OTU 0554
M. 2425 Clostridium	viral OTU 1377	viral OTU 1097	viral OTU 0231
M. 2430 Anaerostipes hadrus	viral OTU 1127
M. 2436 Faecalibacterium prausnitzii	viral OTU 0741
M. 2438 Clostridium	viral OTU 0559
M. 2439 Faecalibacterium prausnitzii	viral OTU 1195	viral OTU 0340
M. 2443 Firmicutes	viral OTU 0117
M. 2446 Anaerotruncus	viral OTU 1066	viral OTU 1728
M. 2455 Eubacterium	viral OTU 1122	viral OTU 1703	viral OTU 1547	viral OTU 0612	viral OTU 1644	viral OTU 0630
M. 2457 Bacteroides xylanisolvens	viral OTU 0715
M. 2461 Clostridium	viral OTU 0734	viral OTU 0404	viral OTU 0691	viral OTU 1668
M. 2463 Firmicutes	viral OTU 0505	viral OTU 0392
M. 2464 Clostridiales	viral OTU 0326
M. 2466 Roseburia inulinivorans	viral OTU 1503
M. 2467 Clostridiales	viral OTU 1636
M. 2476 Butyricicoccus	viral OTU 0004
M. 2479 Firmicutes	viral OTU 0389
M. 2483 Faecalibacterium prausnitzii	viral OTU 1218
M. 2484 Bacteroides finegoldii	viral OTU 0808	viral OTU 1375
M. 2489 Alistipes putredinis	viral OTU 0413	viral OTU 0583	viral OTU 0955	viral OTU 1263	viral OTU 1077	viral OTU 1044	viral OTU 0841	viral OTU 0668	viral OTU 1098	viral OTU 1368	viral OTU 0708	viral OTU 0547	viral OTU 0674	viral OTU 0132	viral OTU 1238	viral OTU 1372	viral OTU 0941	viral OTU 1153	viral OTU 1326
M. 2490 Monoglobus pectinilyticus	viral OTU 0699
M. 2491 Sutterella wadsworthensis	viral OTU 0045
M. 2492 Alistipes	viral OTU 1203
M. 2494 Lachnoclostridium	viral OTU 1074
M. 2496 Bacteroides cellulosilyticus	viral OTU 1341	viral OTU 1007	viral OTU 0116	viral OTU 1430
M. 2497 Bacteroides uniformis	viral OTU 1366	viral OTU 0411
M. 2500 Parabacteroides distasonis	viral OTU 0945
M. 2502 Dialister invisus	viral OTU 0751	viral OTU 1494
M. 2505 Clostridium	viral OTU 0094
M. 2507 Dorea	viral OTU 0068
M. 2508 Bacteroides thetaiotaomicron	viral OTU 0163	viral OTU 0257	viral OTU 1375
M. 2511 Sutterellaceae	viral OTU 0863
M. 2512 Bacteroides	viral OTU 0865
M. 2513 Roseburia intestinalis	viral OTU 0237	viral OTU 0064	viral OTU 1561
M. 2515 Akkermansia muciniphila	viral OTU 0437
M. 2518 Roseburia	viral OTU 1486
M. 2519 Coprococcus comes	viral OTU 1295
M. 2521 Alistipes	viral OTU 1504	viral OTU 0220	viral OTU 1047
M. 2522 Faecalibacterium prausnitzii	viral OTU 0255
M. 2525 Oscillibacter	viral OTU 0061
M. 2530 Faecalibacterium prausnitzii	viral OTU 1167	viral OTU 1331
M. 2532 Bacteroides cellulosilyticus	viral OTU 1430
M. 2537 Faecalibacterium prausnitzii	viral OTU 1126	viral OTU 0241
M. 2540 Roseburia intestinalis	viral OTU 0857
M. 2542 Eubacterium	viral OTU 1649	viral OTU 0549
M. 2545 Flavonifractor	viral OTU 1283
M. 2547 Blautia	viral OTU 1096	viral OTU 1393	viral OTU 1150
M. 2548 Oscillibacter	viral OTU 0517
M. 2549 Oscillibacter	viral OTU 0155
M. 2552 Ruminococcus	viral OTU 0289
M. 2563 Intestinimonas	viral OTU 0128
M. 2566 Ruminococcus	viral OTU 0240	viral OTU 0050
M. 2572 Ruminococcaceae	viral OTU 0595	viral OTU 0507	viral OTU 0496	viral OTU 0919	viral OTU 0477
M. 2579 Clostridiales	viral OTU 0384	viral OTU 0379
M. 2586 Firmicutes	viral OTU 0663
M. 2589 Bacteroides stercoris	viral OTU 1204	viral OTU 0886	viral OTU 0992
M. 2594 Faecalibacterium	viral OTU 0352	viral OTU 0138
M. 2597 Eubacterium eligens	viral OTU 1401
M. 2600 Clostridium	viral OTU 1450	viral OTU 1793
M. 2604 Ruminococcus	viral OTU 0626
M. 2607 Lachnospiraceae	viral OTU 0164	viral OTU 0693
M. 2612 Roseburia	viral OTU 1791	viral OTU 0798
M. 2614 Clostridium	viral OTU 0040
M. 2617 Faecalibacterium	viral OTU 1617
M. 2618 Firmicutes	viral OTU 1293
M. 2620 Clostridiales	viral OTU 0452	viral OTU 0541
M. 2622 Lawsonibacter asaccharolyticus	viral OTU 0152
M. 2627 Roseburia	viral OTU 0027
M. 2628 Dorea formicigenerans	viral OTU 0857	viral OTU 0762
M. 2630 Firmicutes	viral OTU 0394	viral OTU 0197	viral OTU 0937	viral OTU 0538
M. 2633 Clostridium	viral OTU 0157
M. 2634 Sutterellaceae	viral OTU 1499	viral OTU 0891	viral OTU 0528
M. 2643 Bacteroides	viral OTU 0116	viral OTU 0538
M. 2646 Anaerostipes hadrus	viral OTU 0209
M. 2652 Ruminococcus	viral OTU 1760
M. 2654 Ruminococcus	viral OTU 1635
M. 2656 Faecalibacterium	viral OTU 0435	viral OTU 0138
M. 2657 Faecalibacterium prausnitzii	viral OTU 0903	viral OTU 1470
M. 2658 Clostridium	viral OTU 1668
M. 2660 Roseburia hominis	viral OTU 0126
M. 2665 Faecalibacterium prausnitzii	viral OTU 0077
M. 2666 Blautia	viral OTU 0654
M. 2672 Firmicutes	viral OTU 0250
M. 2676 Acetobacter	viral OTU 1256
M. 2691 Parabacteroides distasonis	viral OTU 0916	viral OTU 0945
M. 2697 Clostridium	viral OTU 1620
M. 2699 Anaerostipes hadrus	viral OTU 1655
M. 2700 Faecalibacterium	viral OTU 1111	viral OTU 0705
M. 2701 Faecalibacterium prausnitzii	viral OTU 1631
M. 2702 Eubacterium eligens	viral OTU 1547
M. 2703 Bacteroides cellulosilyticus	viral OTU 1430
M. 2706 Clostridium	viral OTU 1615	viral OTU 0016	viral OTU 1247
M. 2707 Eubacterium rectale	viral OTU 0194	viral OTU 1797
M. 2712 Faecalibacterium	viral OTU 0149	viral OTU 0530
M. 2713 Blautia	viral OTU 0506
M. 2714 Sutterella wadsworthensis	viral OTU 1439	viral OTU 1383
M. 2717 Roseburia hominis	viral OTU 0100
M. 2722 Bifidobacterium pseudocatenulatum	viral OTU 1658
M. 2724 Firmicutes	viral OTU 1254
M. 2730 Bifidobacterium longum	viral OTU 0319
M. 2732 Clostridium	viral OTU 1425
M. 2735 Faecalibacterium	viral OTU 0295	viral OTU 0138
M. 2736 Parabacteroides distasonis	viral OTU 0916	viral OTU 0945
M. 2737 Eubacterium ventriosum	viral OTU 1465
M. 2743 Roseburia inulinivorans	viral OTU 1503	viral OTU 0448
M. 2744 Paraprevotella clara	viral OTU 1212
M. 2751 Clostridiales	viral OTU 0375
M. 2755 Anaerostipes hadrus	viral OTU 1714	viral OTU 1654
M. 2756 Firmicutes	viral OTU 1753	viral OTU 0853	viral OTU 1349
M. 2757 Butyricicoccus	viral OTU 1305
M. 2760 Bacteroides ovatus	viral OTU 1034
M. 2761 Blautia	viral OTU 1314
M. 2764 Clostridium	viral OTU 1145
M. 2765 Blautia obeum	viral OTU 0504
M. 2768 Bifidobacterium longum	viral OTU 1189	viral OTU 0313
M. 2770 Bifidobacterium pseudocatenulatum	viral OTU 0060
M. 2772 Bacteroides thetaiotaomicron	viral OTU 0163
M. 2781 Bacteroides fragilis	viral OTU 0205
M. 2782 Parabacteroides distasonis	viral OTU 0916	viral OTU 0945
M. 2789 Clostridium	viral OTU 1072	viral OTU 1450	viral OTU 1365
M. 2791 Roseburia hominis	viral OTU 0167
M. 2792 Clostridiales	viral OTU 1632	viral OTU 0292	viral OTU 0954	viral OTU 0029	viral OTU 0579	viral OTU 0685	viral OTU 0061	viral OTU 1701	viral OTU 1705	viral OTU 1277	viral OTU 1683	viral OTU 0601	viral OTU 0723	viral OTU 1527
M. 2793 Parabacteroides distasonis	viral OTU 1707	viral OTU 0150	viral OTU 0916	viral OTU 0945
M. 2795 Bifidobacterium adolescentis	viral OTU 1498	viral OTU 1521	viral OTU 1083
M. 2801 Oscillibacter	viral OTU 1753
M. 2802 Bacteroides	viral OTU 0041
M. 2803 Roseburia	viral OTU 0223	viral OTU 1039	viral OTU 1482
M. 2806 Ruminococcus	viral OTU 0604
M. 2814 Clostridium bolteae	viral OTU 1178	viral OTU 1438	viral OTU 1210	viral OTU 1565	viral OTU 0122
M. 2819 Clostridiales	viral OTU 1149	viral OTU 0349	viral OTU 1449	viral OTU 0212	viral OTU 0232	viral OTU 1075	viral OTU 0936
M. 2824 Eubacterium siraeum	viral OTU 1176
M. 2826 Odoribacter splanchnicus	viral OTU 0800	viral OTU 1616	viral OTU 0584
M. 2828 Bacteroides thetaiotaomicron	viral OTU 0163
M. 2829 Bacteroides plebeius	viral OTU 0010
M. 2831 Collinsella phocaeensis	viral OTU 0465
M. 2834 Coprococcus comes	viral OTU 1030	viral OTU 1313
M. 2836 Dorea	viral OTU 1507	viral OTU 0143
M. 2839 Clostridium	viral OTU 1078
M. 2842 Clostridiales	viral OTU 1246
M. 2844 Parabacteroides distasonis	viral OTU 0945
M. 2847 Firmicutes	viral OTU 1332
M. 2853 Eubacterium	viral OTU 1698
M. 2855 Roseburia inulinivorans	viral OTU 1230	viral OTU 1503
M. 2857 Ruminococcus	viral OTU 1635
M. 2859 Phascolarctobacterium	viral OTU 0475	viral OTU 1174	viral OTU 0575
M. 2863 Clostridium	viral OTU 0484	viral OTU 0681
M. 2866 Anaerostipes caccae	viral OTU 1374
M. 2867 Ruminococcus	viral OTU 0498	viral OTU 0391	viral OTU 0640
M. 2876 Bifidobacterium longum	viral OTU 0158
M. 2880 Lachnospiraceae	viral OTU 1459	viral OTU 0376	viral OTU 1664	viral OTU 1287	viral OTU 1190
M. 2892 Eubacterium siraeum	viral OTU 1134
M. 2894 Faecalibacterium prausnitzii	viral OTU 0361	viral OTU 0066
M. 2895 Holdemania filiformis	viral OTU 0644
M. 2896 Clostridiales	viral OTU 0756	viral OTU 0266	viral OTU 1434	viral OTU 1588	viral OTU 1352	viral OTU 0997	viral OTU 0017	viral OTU 1624	viral OTU 0258	viral OTU 1530	viral OTU 1742	viral OTU 1029	viral OTU 1509	viral OTU 0936	viral OTU 0009	viral OTU 0634	viral OTU 0844	viral OTU 0491
M. 2898 Parabacteroides distasonis	viral OTU 0916	viral OTU 0945
M. 2899 Dorea longicatena	viral OTU 0473	viral OTU 1466	viral OTU 1477
M. 2900 Veillonella dispar	viral OTU 1581
M. 2902 Clostridium bolteae	viral OTU 1373
M. 2904 Clostridium	viral OTU 1450
M. 2905 Bacteroides	viral OTU 0124
M. 2906 Faecalibacterium prausnitzii	viral OTU 1674
M. 2909 Faecalibacterium	viral OTU 0138
M. 2914 Parabacteroides distasonis	viral OTU 0945
M. 2917 Enterococcus faecium	viral OTU 0635	viral OTU 0885
M. 2919 Klebsiella michiganensis	viral OTU 0011
M. 2920 Morganella morganii	viral OTU 0822	viral OTU 0629
M. 2921 Enterococcus hirae	viral OTU 1031
M. 2927 Faecalibacterium prausnitzii	viral OTU 1753	viral OTU 1571	viral OTU 1484
M. 2930 Eubacterium rectale	viral OTU 0783	viral OTU 0883	viral OTU 1797
M. 2933 Parabacteroides distasonis	viral OTU 0344	viral OTU 0945
M. 2936 Roseburia	viral OTU 0525
M. 2937 Bifidobacterium adolescentis	viral OTU 1083
M. 2941 Parabacteroides distasonis	viral OTU 1412	viral OTU 1443	viral OTU 0945
M. 2943 Roseburia inulinivorans	viral OTU 0085
M. 2946 Anaerotruncus	viral OTU 1066
M. 2947 Clostridiales	viral OTU 0846
M. 2951 Clostridium	viral OTU 0234
M. 2952 Eubacterium eligens	viral OTU 0174	viral OTU 0497
M. 2953 Faecalibacterium	viral OTU 0352	viral OTU 0138
M. 2957 Gemmiger formicilis	viral OTU 0181
M. 2958 Proteobacteria	viral OTU 0907
M. 2960 Faecalibacterium prausnitzii	viral OTU 0021
M. 2961 Clostridiales	viral OTU 0176
M. 2963 Eubacterium rectale	viral OTU 0227
M. 2968 Alistipes putredinis	viral OTU 1098	viral OTU 0674	viral OTU 1153
M. 2972 Parabacteroides merdae	viral OTU 0978	viral OTU 0973	viral OTU 0944
M. 2980 Bacteroides thetaiotaomicron	viral OTU 1592	viral OTU 0163	viral OTU 0165
M. 2981 Fusicatenibacter saccharivorans	viral OTU 1579
M. 2982 Clostridia	viral OTU 1309
M. 2984 Sutterella	viral OTU 0483
M. 2985 Alistipes	viral OTU 0131	viral OTU 0831	viral OTU 1197	viral OTU 1557
M. 2990 Clostridium leptum	viral OTU 0065	viral OTU 0216
M. 2991 Firmicutes	viral OTU 1690
M. 2999 Roseburia	viral OTU 0598	viral OTU 1015
M. 3002 Roseburia	viral OTU 1015
M. 3003 Eubacterium rectale	viral OTU 0156
M. 3004 Roseburia inulinivorans	viral OTU 1503
M. 3007 Roseburia intestinalis	viral OTU 0857	viral OTU 0252	viral OTU 1301
M. 3010 Faecalibacterium prausnitzii	viral OTU 0161	viral OTU 1216	viral OTU 0665
M. 3012 Eubacterium rectale	viral OTU 1457
M. 3013 Bacteroides uniformis	viral OTU 0747	viral OTU 0444
M. 3014 Alistipes putredinis	viral OTU 1098	viral OTU 0674	viral OTU 1153
M. 3017 Bacteroides vulgatus	viral OTU 1573
M. 3018 Bacteroides faecis	viral OTU 1130	viral OTU 0680	viral OTU 1574	viral OTU 0614	viral OTU 0007	viral OTU 0789	viral OTU 0641	viral OTU 1402	viral OTU 0487	viral OTU 0804	viral OTU 0190	viral OTU 0726	viral OTU 0455	viral OTU 0607	viral OTU 0510	viral OTU 0049	viral OTU 0191	viral OTU 1563	viral OTU 0478	viral OTU 0115	viral OTU 1686
M. 3019 Bacteroides	viral OTU 1242
M. 3020 Faecalibacterium prausnitzii	viral OTU 0069
M. 3021 Eubacterium rectale	viral OTU 1457	viral OTU 0380
M. 3022 Escherichia coli	viral OTU 1429	viral OTU 1630
M. 3027 Bacteroides massiliensis	viral OTU 1179	viral OTU 1344	viral OTU 0736	viral OTU 0780	viral OTU 1720	viral OTU 1366	viral OTU 0172	viral OTU 0198	viral OTU 0709	viral OTU 1014	viral OTU 1062	viral OTU 0794	viral OTU 1495	viral OTU 0866	viral OTU 1347	viral OTU 1146	viral OTU 0649	viral OTU 0886	viral OTU 1555	viral OTU 0168	viral OTU 0584	viral OTU 0802	viral OTU 0457	viral OTU 0761
M. 3028 Bacteroides stercoris	viral OTU 0886
M. 3030 Bacteroides ovatus	viral OTU 1595	viral OTU 0036	viral OTU 1586	viral OTU 1175	viral OTU 1285	viral OTU 0283	viral OTU 1202	viral OTU 1357
M. 3031 Bacteroides uniformis	viral OTU 1307	viral OTU 1155
M. 3032 Proteus mirabilis	viral OTU 1112	viral OTU 1725
M. 3034 Eubacterium rectale	viral OTU 1457
M. 3036 Roseburia intestinalis	viral OTU 1199
M. 3039 Roseburia inulinivorans	viral OTU 0085	viral OTU 1503	viral OTU 1786
M. 3042 Eubacterium rectale	viral OTU 1457
M. 3045 Bacteroides caccae	viral OTU 0905	viral OTU 0614	viral OTU 1408	viral OTU 1474	viral OTU 1552	viral OTU 1318	viral OTU 0811	viral OTU 0399	viral OTU 1719	viral OTU 0469	viral OTU 1143	viral OTU 1704	viral OTU 1160	viral OTU 0755	viral OTU 0862	viral OTU 1311	viral OTU 0576	viral OTU 0257	viral OTU 1375	viral OTU 1211	viral OTU 0535	viral OTU 0442	viral OTU 0312	viral OTU 0478	viral OTU 0636	viral OTU 1566	viral OTU 0005	viral OTU 1303	viral OTU 0584	viral OTU 0882
M. 3046 Bacteroides uniformis	viral OTU 0700	viral OTU 0856	viral OTU 1185	viral OTU 0911	viral OTU 0623	viral OTU 1642
M. 3050 Roseburia intestinalis	viral OTU 1141
M. 3052 Ruminococcaceae	viral OTU 0754
M. 3053 Roseburia	viral OTU 0136	viral OTU 0698
M. 3054 Faecalibacterium prausnitzii	viral OTU 1427	viral OTU 0779	viral OTU 0509	viral OTU 1767
M. 3056 Eubacterium siraeum	viral OTU 0259
M. 3057 Faecalibacterium prausnitzii	viral OTU 1587
M. 3058 Bacteroides stercoris	viral OTU 0675	viral OTU 0830	viral OTU 1006	viral OTU 0623	viral OTU 0886
M. 3061 Roseburia inulinivorans	viral OTU 0085	viral OTU 1503
M. 3063 Faecalibacterium prausnitzii	viral OTU 1353	viral OTU 1290
M. 3064 Roseburia intestinalis	viral OTU 0166
M. 3068 Faecalibacterium prausnitzii	viral OTU 0529
M. 3069 Faecalibacterium prausnitzii	viral OTU 0051
M. 3070 Roseburia intestinalis	viral OTU 0192	viral OTU 1590
M. 3071 Roseburia inulinivorans	viral OTU 1503
M. 3073 Alistipes	viral OTU 1064	viral OTU 1388	viral OTU 1159	viral OTU 0028	viral OTU 0483
M. 3078 Prevotella copri	viral OTU 1689	viral OTU 1652
M. 3087 Bacteroides thetaiotaomicron	viral OTU 1130	viral OTU 1490	viral OTU 0724	viral OTU 0163	viral OTU 0548	viral OTU 1124
M. 3088 Roseburia inulinivorans	viral OTU 0085	viral OTU 1503
M. 3091 Roseburia inulinivorans	viral OTU 0969	viral OTU 0085	viral OTU 0285
M. 3095 Escherichia coli	viral OTU 0786	viral OTU 1630	viral OTU 0217	viral OTU 1102	viral OTU 1063
M. 3097 Escherichia coli	viral OTU 0001	viral OTU 0284
M. 3105 Faecalibacterium	viral OTU 0149	viral OTU 0352	viral OTU 0503	viral OTU 1665	viral OTU 0138
M. 3107 Roseburia	viral OTU 1729
M. 3115 Bacteroides ovatus	viral OTU 0569	viral OTU 1105	viral OTU 0264	viral OTU 0584
M. 3120 Bacteroides xylanisolvens	viral OTU 0225
M. 3124 Lactobacillus crispatus	viral OTU 0771
M. 3128 Faecalibacterium prausnitzii	viral OTU 0611	viral OTU 1583
M. 3129 Bacteroides uniformis	viral OTU 1201	viral OTU 1513	viral OTU 1792	viral OTU 0494	viral OTU 1642
M. 3130 Faecalibacterium	viral OTU 1688	viral OTU 0138
M. 3131 Faecalibacterium prausnitzii	viral OTU 0013
M. 3133 Faecalibacterium prausnitzii	viral OTU 1487

## Sheet: Table S2
Table S2. Differentially-abundant viral OTUs between active CD and non-IBD patients with FDR values < 1.0.
Positive log fold change (logFC) represents higher abundance in active CD, while negative logFC represents higher abundance in non-IBD
entity name	logFC	FDR value
viral OTU 0838	3.97744	1.55006e-12
viral OTU 1285	3.90576	1.08718e-09
viral OTU 1000	3.6683	1.39342e-10
viral OTU 0588	3.61165	6.11357e-08
viral OTU 1419	3.4864	3.45691e-06
viral OTU 1125	3.44125	2.78285e-10
viral OTU 1128	3.42983	2.99568e-05
viral OTU 0802	3.19633	6.88563e-08
viral OTU 0747	3.01534	4.72949e-07
viral OTU 0360	3.00309	2.18121e-07
viral OTU 0381	2.93182	1.70426e-06
viral OTU 0876	2.76344	2.12241e-07
viral OTU 1747	2.76067	3.14352e-06
viral OTU 0534	2.75726	1.70426e-06
viral OTU 1258	2.75196	6.02778e-07
viral OTU 1046	2.70337	0.000323473
viral OTU 1035	2.62337	2.7367e-06
viral OTU 0916	2.58069	4.02014e-05
viral OTU 1628	2.56491	3.22072e-06
viral OTU 0014	2.50956	2.08522e-05
viral OTU 0858	2.50243	2.7367e-06
viral OTU 1699	2.48041	6.33381e-06
viral OTU 0545	2.45487	0.00929875
viral OTU 1661	2.43832	1.45874e-06
viral OTU 1642	2.41592	1.70426e-06
viral OTU 1716	2.41204	1.66843e-06
viral OTU 1018	2.39651	1.00407e-06
viral OTU 1340	2.39198	3.13888e-05
viral OTU 0791	2.38268	3.22072e-06
viral OTU 1385	2.37153	2.08522e-05
viral OTU 0794	2.36661	5.88329e-06
viral OTU 1586	2.36036	0.000305072
viral OTU 0749	2.35935	5.05933e-05
viral OTU 1470	2.31524	6.83639e-05
viral OTU 1133	2.2913	2.09607e-05
viral OTU 0748	2.26894	3.22072e-06
viral OTU 0989	2.25998	3.60191e-05
viral OTU 0818	2.24575	6.23167e-05
viral OTU 1359	2.23061	2.07103e-05
viral OTU 0071	2.21779	0.000111142
viral OTU 1641	2.14014	0.0181281
viral OTU 1657	2.13957	0.000561735
viral OTU 0142	2.1284	0.000163134
viral OTU 1512	2.12487	0.000181796
viral OTU 1292	2.11791	2.24736e-05
viral OTU 0584	2.09984	0.000341492
viral OTU 0312	2.08681	0.000200392
viral OTU 0942	2.07362	0.000849666
viral OTU 1595	2.0643	0.00141485
viral OTU 1376	2.049	0.00122891
viral OTU 0761	2.03347	0.000356073
viral OTU 0931	2.02248	0.000400548
viral OTU 0984	2.0073	0.0193421
viral OTU 1272	1.99595	0.00143398
viral OTU 1151	1.99217	0.000305072
viral OTU 0820	1.99037	0.00417586
viral OTU 0427	1.99031	0.00720332
viral OTU 1614	1.98862	0.00148969
viral OTU 1144	1.96118	0.000581906
viral OTU 0150	1.95979	0.00146504
viral OTU 1068	1.91304	0.000400548
viral OTU 1731	1.89983	8.65777e-06
viral OTU 1712	1.88632	0.00209851
viral OTU 1363	1.87941	0.00263094
viral OTU 1452	1.87852	0.000465487
viral OTU 0986	1.85199	0.00209851
viral OTU 1155	1.84802	0.00186618
viral OTU 0044	1.84105	0.00862042
viral OTU 0896	1.83915	0.000868972
viral OTU 0049	1.82724	0.00247944
viral OTU 1686	1.79557	0.0059219
viral OTU 0637	1.77103	0.00306881
viral OTU 1408	1.73425	0.00560251
viral OTU 1749	1.72099	0.000356073
viral OTU 0607	1.68757	0.00186618
viral OTU 0133	1.68583	0.0129569
viral OTU 0398	1.68463	0.00263094
viral OTU 0801	1.68351	0.000341492
viral OTU 1397	1.60474	0.00811997
viral OTU 0610	1.60137	0.00567135
viral OTU 0842	1.59328	0.00870694
viral OTU 0163	1.57729	0.000619157
viral OTU 1304	1.56663	0.0219264
viral OTU 0670	1.54954	6.43001e-05
viral OTU 0411	1.53675	0.00870694
viral OTU 1011	1.52889	0.0187573
viral OTU 0399	1.50031	0.0200933
viral OTU 1742	1.49358	8.8206e-05
viral OTU 0755	1.48085	0.0105818
viral OTU 0700	1.47479	0.009927
viral OTU 0808	1.47073	0.0270149
viral OTU 0882	1.46476	0.00448674
viral OTU 1136	1.4641	0.000849666
viral OTU 1231	1.45262	0.0146349
viral OTU 0144	1.42898	0.00811997
viral OTU 0569	1.41893	0.00827046
viral OTU 0053	1.41691	0.0207472
viral OTU 0179	1.41286	0.00551394
viral OTU 0893	1.39217	0.0458509
viral OTU 1426	1.37551	0.0551785
viral OTU 1320	1.3654	0.0351611
viral OTU 0347	1.36218	0.0663661
viral OTU 0784	1.35358	0.0266955
viral OTU 1508	1.34535	0.0076701
viral OTU 0229	1.32976	0.0414712
viral OTU 0184	1.32124	0.00143398
viral OTU 0494	1.31441	0.035776
viral OTU 1573	1.30834	0.0247484
viral OTU 0680	1.30638	0.0537675
viral OTU 1047	1.29925	0.0601946
viral OTU 0875	1.27233	0.0530375
viral OTU 0936	1.26343	0.0328226
viral OTU 1542	1.26258	0.0534446
viral OTU 0790	1.26197	0.0328226
viral OTU 0682	1.24466	0.0351611
viral OTU 0395	1.19731	0.093324
viral OTU 0266	1.1932	0.00929875
viral OTU 1440	1.18701	0.0530375
viral OTU 0283	1.18358	0.0509427
viral OTU 0232	1.18041	0.0111543
viral OTU 1086	1.14653	0.0485656
viral OTU 1431	1.08271	0.0918216
viral OTU 1458	1.07645	0.0834928
viral OTU 0306	1.06397	0.093324
viral OTU 1513	1.02652	0.0496808
viral OTU 1483	1.02034	0.0151113
viral OTU 0355	-1.07141	0.0589067
viral OTU 0058	-1.07894	0.0568513
viral OTU 0750	-1.08018	0.0600658
viral OTU 1245	-1.0846	0.0329011
viral OTU 1124	-1.08971	0.0791244
viral OTU 0087	-1.10984	0.070484
viral OTU 1059	-1.11118	0.0972231
viral OTU 1466	-1.13068	0.0531819
viral OTU 0051	-1.13792	0.0776154
viral OTU 1250	-1.18339	0.0663661
viral OTU 1255	-1.19817	0.0663661
viral OTU 1378	-1.20278	0.0601013
viral OTU 0350	-1.22644	0.0337157
viral OTU 0153	-1.24061	0.0798454
viral OTU 0070	-1.24704	0.00737086
viral OTU 0097	-1.25298	0.0285845
viral OTU 0256	-1.2825	0.00369473
viral OTU 1033	-1.28977	0.0107498
viral OTU 1331	-1.33489	0.0155022
viral OTU 1044	-1.36246	0.0259454
viral OTU 0456	-1.37645	0.0295481
viral OTU 0239	-1.3878	0.0295481
viral OTU 1205	-1.42276	0.0220025
viral OTU 1770	-1.42679	0.0355375
viral OTU 0957	-1.42916	0.0496808
viral OTU 1268	-1.46733	0.0744906
viral OTU 1013	-1.46953	0.0462592
viral OTU 0933	-1.47551	0.0124752
viral OTU 0498	-1.47809	0.0414712
viral OTU 0788	-1.48683	0.0193345
viral OTU 0514	-1.54448	0.0247484
viral OTU 0758	-1.58814	0.0220025
viral OTU 0571	-1.59535	0.0129933
viral OTU 0995	-1.65125	0.0400475
viral OTU 0676	-1.6627	0.011179
viral OTU 0724	-1.66843	0.00139669
viral OTU 1337	-1.73615	0.00599236
viral OTU 0371	-1.76675	0.0151113
viral OTU 0120	-1.76682	0.00510809
viral OTU 1436	-1.78546	0.0266955
viral OTU 0585	-1.79344	0.0453
viral OTU 1206	-1.91409	0.0013388
viral OTU 0405	-1.92092	0.000565744
viral OTU 1561	-1.96246	0.00844888
viral OTU 0993	-1.99742	0.0176391
viral OTU 0613	-1.9975	0.0183646
viral OTU 0404	-2.00652	0.00260976
viral OTU 0963	-2.01596	0.001296
viral OTU 1004	-2.07127	6.33381e-06
viral OTU 0218	-2.09257	0.00622105
viral OTU 0281	-2.31168	0.00372741
viral OTU 1778	-2.31528	6.43001e-05
viral OTU 1760	-2.34715	4.98583e-05
viral OTU 1668	-2.83969	0.000422299
viral OTU 0734	-3.02783	2.29306e-06
viral OTU 0382	-3.67632	6.02778e-07

## Sheet: Table S3
Table S3. Differentially-abundant MAG clusters between active CD and non-IBD patients with FDR values < 1.0.
Positive log fold change (logFC) represents higher abundance in active CD, while negative logFC represents higher abundance in non-IBD
entity name	taxonomy	logFC	FDR value
M. 0848 Dialister invisus	d__Bacteria;p__Firmicutes;c__Negativicutes;o__Veillonellales;f__Veillonellaceae;g__Dialister;s__Dialister invisus	3.5746	0.000577289
M. 2550 Dialister invisus	d__Bacteria;p__Firmicutes;c__Negativicutes;o__Veillonellales;f__Veillonellaceae;g__Dialister;s__Dialister invisus	3.23772	0.00909194
M. 2948 Sutterella	d__Bacteria;p__Proteobacteria;c__Betaproteobacteria;o__Burkholderiales;f__Sutterellaceae;g__Sutterella;s__	3.16266	0.0358367
M. 1916 Bifidobacterium bifidum	d__Bacteria;p__Actinobacteria;c__Actinobacteria;o__Bifidobacteriales;f__Bifidobacteriaceae;g__Bifidobacterium;s__Bifidobacterium bifidum	3.05951	0.0466324
M. 0593 Dialister invisus	d__Bacteria;p__Firmicutes;c__Negativicutes;o__Veillonellales;f__Veillonellaceae;g__Dialister;s__Dialister invisus	3.0409	0.00909194
M. 1407 Dialister invisus	d__Bacteria;p__Firmicutes;c__Negativicutes;o__Veillonellales;f__Veillonellaceae;g__Dialister;s__Dialister invisus	3.02313	0.0107012
M. 1291 Sutterella	d__Bacteria;p__Proteobacteria;c__Betaproteobacteria;o__Burkholderiales;f__Sutterellaceae;g__Sutterella;s__	2.99618	0.0466324
M. 1429 Phascolarctobacterium	d__Bacteria;p__Firmicutes;c__Negativicutes;o__Acidaminococcales;f__Acidaminococcaceae;g__Phascolarctobacterium;s__	2.95025	0.0730499
M. 2773 Dialister invisus	d__Bacteria;p__Firmicutes;c__Negativicutes;o__Veillonellales;f__Veillonellaceae;g__Dialister;s__Dialister invisus	2.90194	0.0107012
M. 1226 Dialister invisus	d__Bacteria;p__Firmicutes;c__Negativicutes;o__Veillonellales;f__Veillonellaceae;g__Dialister;s__Dialister invisus	2.82444	0.0107012
M. 0670 Dialister invisus	d__Bacteria;p__Firmicutes;c__Negativicutes;o__Veillonellales;f__Veillonellaceae;g__Dialister;s__Dialister invisus	2.79511	0.0107012
M. 1930 Dialister invisus	d__Bacteria;p__Firmicutes;c__Negativicutes;o__Veillonellales;f__Veillonellaceae;g__Dialister;s__Dialister invisus	2.79093	0.034609
M. 1334 Dialister invisus	d__Bacteria;p__Firmicutes;c__Negativicutes;o__Veillonellales;f__Veillonellaceae;g__Dialister;s__Dialister invisus	2.72129	0.0358367
M. 1212 Dialister invisus	d__Bacteria;p__Firmicutes;c__Negativicutes;o__Veillonellales;f__Veillonellaceae;g__Dialister;s__Dialister invisus	2.70292	0.020181
M. 1272 Dialister invisus	d__Bacteria;p__Firmicutes;c__Negativicutes;o__Veillonellales;f__Veillonellaceae;g__Dialister;s__Dialister invisus	2.60665	0.020181
M. 2502 Dialister invisus	d__Bacteria;p__Firmicutes;c__Negativicutes;o__Veillonellales;f__Veillonellaceae;g__Dialister;s__Dialister invisus	2.56512	0.0466324
M. 0235 Dialister invisus	d__Bacteria;p__Firmicutes;c__Negativicutes;o__Veillonellales;f__Veillonellaceae;g__Dialister;s__Dialister invisus	2.55433	0.034609
M. 1277 Bifidobacterium longum	d__Bacteria;p__Actinobacteria;c__Actinobacteria;o__Bifidobacteriales;f__Bifidobacteriaceae;g__Bifidobacterium;s__Bifidobacterium longum	2.53718	0.0466324
M. 1861 Dialister invisus	d__Bacteria;p__Firmicutes;c__Negativicutes;o__Veillonellales;f__Veillonellaceae;g__Dialister;s__Dialister invisus	2.47365	0.0358367
M. 2344 Bifidobacterium longum	d__Bacteria;p__Actinobacteria;c__Actinobacteria;o__Bifidobacteriales;f__Bifidobacteriaceae;g__Bifidobacterium;s__Bifidobacterium longum	2.46344	0.0721347
M. 1020 Dialister invisus	d__Bacteria;p__Firmicutes;c__Negativicutes;o__Veillonellales;f__Veillonellaceae;g__Dialister;s__Dialister invisus	2.45652	0.0466324
M. 1401 Bifidobacterium longum	d__Bacteria;p__Actinobacteria;c__Actinobacteria;o__Bifidobacteriales;f__Bifidobacteriaceae;g__Bifidobacterium;s__Bifidobacterium longum	2.43062	0.0659823
M. 1536 Dialister invisus	d__Bacteria;p__Firmicutes;c__Negativicutes;o__Veillonellales;f__Veillonellaceae;g__Dialister;s__Dialister invisus	2.4132	0.0721731
M. 2762 Allisonella histaminiformans	d__Bacteria;p__Firmicutes;c__Negativicutes;o__Veillonellales;f__Veillonellaceae;g__Allisonella;s__Allisonella histaminiformans	2.40529	0.0358367
M. 0875 Dialister invisus	d__Bacteria;p__Firmicutes;c__Negativicutes;o__Veillonellales;f__Veillonellaceae;g__Dialister;s__Dialister invisus	2.39765	0.0490164
M. 0631 Dialister invisus	d__Bacteria;p__Firmicutes;c__Negativicutes;o__Veillonellales;f__Veillonellaceae;g__Dialister;s__Dialister invisus	2.3927	0.0586224
M. 1147 Bifidobacterium longum	d__Bacteria;p__Actinobacteria;c__Actinobacteria;o__Bifidobacteriales;f__Bifidobacteriaceae;g__Bifidobacterium;s__Bifidobacterium longum	2.37243	0.0760966
M. 0331 Dialister invisus	d__Bacteria;p__Firmicutes;c__Negativicutes;o__Veillonellales;f__Veillonellaceae;g__Dialister;s__Dialister invisus	2.35433	0.0466324
M. 1679 Bifidobacterium longum	d__Bacteria;p__Actinobacteria;c__Actinobacteria;o__Bifidobacteriales;f__Bifidobacteriaceae;g__Bifidobacterium;s__Bifidobacterium longum	2.34931	0.0659823
M. 2983 Dialister invisus	d__Bacteria;p__Firmicutes;c__Negativicutes;o__Veillonellales;f__Veillonellaceae;g__Dialister;s__Dialister invisus	2.32246	0.0760966
M. 0858 Bifidobacterium longum	d__Bacteria;p__Actinobacteria;c__Actinobacteria;o__Bifidobacteriales;f__Bifidobacteriaceae;g__Bifidobacterium;s__Bifidobacterium longum	2.30864	0.0764648
M. 0659 Dialister invisus	d__Bacteria;p__Firmicutes;c__Negativicutes;o__Veillonellales;f__Veillonellaceae;g__Dialister;s__Dialister invisus	2.27169	0.0730499
M. 2499 Clostridium	d__Bacteria;p__Firmicutes;c__Clostridia;o__Clostridiales;f__Clostridiaceae;g__Clostridium;s__	2.19198	0.0760966
M. 1561 Sutterella	d__Bacteria;p__Proteobacteria;c__Betaproteobacteria;o__Burkholderiales;f__Sutterellaceae;g__Sutterella;s__	2.1546	0.0815612
M. 1342 Bifidobacterium breve	d__Bacteria;p__Actinobacteria;c__Actinobacteria;o__Bifidobacteriales;f__Bifidobacteriaceae;g__Bifidobacterium;s__Bifidobacterium breve	2.1485	0.0721347
M. 2504 Anaerotignum	d__Bacteria;p__Firmicutes;c__Clostridia;o__Clostridiales;f__Lachnospiraceae;g__Anaerotignum;s__	2.13111	0.0721347
M. 1818 Dialister invisus	d__Bacteria;p__Firmicutes;c__Negativicutes;o__Veillonellales;f__Veillonellaceae;g__Dialister;s__Dialister invisus	2.10328	0.0760966
M. 0213 Dialister invisus	d__Bacteria;p__Firmicutes;c__Negativicutes;o__Veillonellales;f__Veillonellaceae;g__Dialister;s__Dialister invisus	2.06944	0.078917
M. 1813 Dialister invisus	d__Bacteria;p__Firmicutes;c__Negativicutes;o__Veillonellales;f__Veillonellaceae;g__Dialister;s__Dialister invisus	2.05389	0.0764648
M. 1155 Lachnoclostridium	d__Bacteria;p__Firmicutes;c__Clostridia;o__Clostridiales;f__Lachnospiraceae;g__Lachnoclostridium;s__	1.78558	0.0466324
M. 1720 Merdimonas faecis	d__Bacteria;p__Firmicutes;c__Clostridia;o__Clostridiales;f__Lachnospiraceae;g__Merdimonas;s__Merdimonas faecis	1.76617	0.0975804
M. 1164 Clostridiales	d__Bacteria;p__Firmicutes;c__Clostridia;o__Clostridiales;f__;g__;s__	1.72243	0.0466324
M. 0744 Catabacteriaceae	d__Bacteria;p__Firmicutes;c__Clostridia;o__Clostridiales;f__Catabacteriaceae;g__;s__	-2.05767	0.0730499
M. 0501 Faecalibacterium prausnitzii	d__Bacteria;p__Firmicutes;c__Clostridia;o__Clostridiales;f__Ruminococcaceae;g__Faecalibacterium;s__Faecalibacterium prausnitzii	-2.05882	0.0760966
M. 0608 Faecalibacterium prausnitzii	d__Bacteria;p__Firmicutes;c__Clostridia;o__Clostridiales;f__Ruminococcaceae;g__Faecalibacterium;s__Faecalibacterium prausnitzii	-2.19463	0.0721347
M. 0883 Clostridiales	d__Bacteria;p__Firmicutes;c__Clostridia;o__Clostridiales;f__;g__;s__	-2.20271	0.0107012
M. 0648 Faecalibacterium prausnitzii	d__Bacteria;p__Firmicutes;c__Clostridia;o__Clostridiales;f__Ruminococcaceae;g__Faecalibacterium;s__Faecalibacterium prausnitzii	-2.21839	0.0721347
M. 0553 Faecalibacterium prausnitzii	d__Bacteria;p__Firmicutes;c__Clostridia;o__Clostridiales;f__Ruminococcaceae;g__Faecalibacterium;s__Faecalibacterium prausnitzii	-2.25982	0.0760966
M. 0606 Faecalibacterium prausnitzii	d__Bacteria;p__Firmicutes;c__Clostridia;o__Clostridiales;f__Ruminococcaceae;g__Faecalibacterium;s__Faecalibacterium prausnitzii	-2.28425	0.0540783
M. 0697 Clostridium	d__Bacteria;p__Firmicutes;c__Clostridia;o__Clostridiales;f__Clostridiaceae;g__Clostridium;s__	-2.33187	0.0466324
M. 0558 Faecalibacterium prausnitzii	d__Bacteria;p__Firmicutes;c__Clostridia;o__Clostridiales;f__Ruminococcaceae;g__Faecalibacterium;s__Faecalibacterium prausnitzii	-2.37279	0.0424427
M. 2362 Sutterella wadsworthensis	d__Bacteria;p__Proteobacteria;c__Betaproteobacteria;o__Burkholderiales;f__Sutterellaceae;g__Sutterella;s__Sutterella wadsworthensis	-2.47145	0.0896109
M. 1552 Faecalibacterium	d__Bacteria;p__Firmicutes;c__Clostridia;o__Clostridiales;f__Ruminococcaceae;g__Faecalibacterium;s__	-2.5093	0.0466324
M. 2145 Faecalibacterium prausnitzii	d__Bacteria;p__Firmicutes;c__Clostridia;o__Clostridiales;f__Ruminococcaceae;g__Faecalibacterium;s__Faecalibacterium prausnitzii	-2.61844	0.0358367

## Sheet: Table S4
Table S4. Differentially-abundant viral OTUs between inactive CD and non-IBD patients with FDR values < 1.0.
Positive log fold change (logFC) represents higher abundance in inactive CD, while negative logFC represents higher abundance in non-IBD
entity name	logFC	FDR value
viral OTU 1046	3.44409	2.21508e-12
viral OTU 1419	3.18254	2.94442e-07
viral OTU 1641	3.10064	5.08652e-08
viral OTU 0396	2.68488	1.97886e-10
viral OTU 1202	2.52875	7.82477e-09
viral OTU 0545	2.40601	6.97219e-05
viral OTU 0427	2.28321	1.97185e-05
viral OTU 0720	2.18582	0.00280883
viral OTU 0984	2.08458	0.000153177
viral OTU 1792	2.05811	6.38032e-06
viral OTU 0444	2.05202	3.18778e-09
viral OTU 0117	1.93092	2.93073e-08
viral OTU 1132	1.90446	7.45516e-09
viral OTU 1441	1.83668	0.00202326
viral OTU 0931	1.82293	0.000182777
viral OTU 0916	1.82261	0.000143694
viral OTU 1340	1.71749	6.30217e-05
viral OTU 0602	1.7097	0.000210805
viral OTU 0820	1.67014	0.000653406
viral OTU 0871	1.63147	0.000182777
viral OTU 0014	1.57074	0.000504715
viral OTU 0419	1.54003	0.00227793
viral OTU 0791	1.52578	0.000423926
viral OTU 1542	1.51362	0.00268008
viral OTU 0842	1.50538	0.000350734
viral OTU 1292	1.48646	0.000209134
viral OTU 1426	1.47245	0.00209987
viral OTU 1661	1.46302	0.000847507
viral OTU 1380	1.45361	0.000979918
viral OTU 0780	1.43331	0.0077304
viral OTU 0150	1.43108	0.00487703
viral OTU 0893	1.41441	0.00644103
viral OTU 1716	1.39774	0.000620388
viral OTU 1100	1.39754	0.00511875
viral OTU 0584	1.37963	0.00394828
viral OTU 1169	1.37676	0.0111136
viral OTU 0046	1.37199	0.00129537
viral OTU 1155	1.33885	0.00394828
viral OTU 1753	1.33708	0.000350734
viral OTU 1136	1.33664	0.000732645
viral OTU 1359	1.32604	0.00245955
viral OTU 0768	1.31037	0.00615816
viral OTU 0986	1.30756	0.0111136
viral OTU 0849	1.30253	0.000350734
viral OTU 0722	1.29374	0.000549497
viral OTU 1470	1.28762	0.00537193
viral OTU 0882	1.28407	0.000653406
viral OTU 1745	1.27784	0.000485458
viral OTU 1074	1.26435	0.000559573
viral OTU 0428	1.25711	0.0253298
viral OTU 0232	1.23265	0.000847507
viral OTU 0838	1.21234	0.00428079
viral OTU 0415	1.19526	0.0106092
viral OTU 0144	1.18987	0.0109844
viral OTU 1539	1.18236	0.0181652
viral OTU 0029	1.16999	0.00334304
viral OTU 1234	1.14818	0.0138552
viral OTU 1018	1.14387	0.00357126
viral OTU 0210	1.14057	0.029664
viral OTU 0552	1.13485	0.000794722
viral OTU 0139	1.13274	0.001232
viral OTU 0535	1.12815	0.00822234
viral OTU 0266	1.12134	0.00311456
viral OTU 0381	1.11497	0.0226517
viral OTU 0936	1.111	0.00537193
viral OTU 1310	1.08843	0.0190527
viral OTU 0408	1.074	0.00929845
viral OTU 1125	1.05874	0.0344159
viral OTU 0569	1.05668	0.0266596
viral OTU 1124	1.04281	0.0453413
viral OTU 1397	1.02833	0.0247672
viral OTU 1392	1.02077	0.0116773
viral OTU 0801	1.02012	0.00227793
viral OTU 0637	1.00753	0.0401456
viral OTU 0865	-1.01294	0.0447119
viral OTU 0120	-1.02482	0.0410529
viral OTU 0878	-1.02557	0.0247672
viral OTU 0750	-1.0268	0.00888857
viral OTU 1524	-1.0388	0.0296432
viral OTU 1351	-1.11111	0.0177349
viral OTU 1205	-1.11905	0.0291587
viral OTU 0734	-1.12726	0.00718044
viral OTU 0585	-1.15396	0.061773
viral OTU 0554	-1.15707	0.0354875
viral OTU 0911	-1.16476	0.0146366
viral OTU 1077	-1.17026	0.0319812
viral OTU 1197	-1.17661	0.0433802
viral OTU 0909	-1.24593	0.0361628
viral OTU 0132	-1.25438	0.0166727
viral OTU 1420	-1.2579	0.0378393
viral OTU 0213	-1.28544	0.0146597
viral OTU 0058	-1.35821	0.00190616
viral OTU 1404	-1.36997	0.0116773
viral OTU 0571	-1.39097	0.00260368
viral OTU 1188	-1.45274	0.004137
viral OTU 0758	-1.47925	0.00740265
viral OTU 0281	-1.48259	0.00120304
viral OTU 0405	-1.49286	0.00113183
viral OTU 1347	-1.56732	0.00211683
viral OTU 0369	-1.60494	0.00361438
viral OTU 0382	-1.63079	1.73375e-05
viral OTU 0028	-1.77128	0.000430919
viral OTU 0514	-1.89843	9.28821e-05
viral OTU 1479	-2.11792	6.30217e-05
viral OTU 0993	-2.27808	0.000415651

## Sheet: Table S5
Table S5. Differentially-abundant MAG clusters between inactive CD and non-IBD patients with FDR values < 1.0.
Positive log fold change (logFC) represents higher abundance in inactive CD, while negative logFC represents higher abundance in non-IBD
entity name	taxonomy	logFC	FDR value
M. 2887 Clostridium symbiosum	d__Bacteria;p__Firmicutes;c__Clostridia;o__Clostridiales;f__Lachnospiraceae;g__Lachnoclostridium;s__[Clostridium] symbiosum	2.81387	0.0426895
M. 1935 Clostridiales	d__Bacteria;p__Firmicutes;c__Clostridia;o__Clostridiales;f__;g__;s__	2.58032	0.0359261
M. 0855 Lachnospiraceae	d__Bacteria;p__Firmicutes;c__Clostridia;o__Clostridiales;f__Lachnospiraceae;g__;s__	2.54995	0.0196836
M. 2579 Clostridiales	d__Bacteria;p__Firmicutes;c__Clostridia;o__Clostridiales;f__;g__;s__	2.5296	0.0433665
M. 1938 Hungatella hathewayi	d__Bacteria;p__Firmicutes;c__Clostridia;o__Clostridiales;f__Clostridiaceae;g__Hungatella;s__Hungatella hathewayi	2.29426	0.0497782
M. 0425 Lachnoclostridium	d__Bacteria;p__Firmicutes;c__Clostridia;o__Clostridiales;f__Lachnospiraceae;g__Lachnoclostridium;s__	2.26886	0.0220242
M. 0593 Dialister invisus	d__Bacteria;p__Firmicutes;c__Negativicutes;o__Veillonellales;f__Veillonellaceae;g__Dialister;s__Dialister invisus	2.25251	0.00843619
M. 1212 Dialister invisus	d__Bacteria;p__Firmicutes;c__Negativicutes;o__Veillonellales;f__Veillonellaceae;g__Dialister;s__Dialister invisus	2.24798	0.00364957
M. 1407 Dialister invisus	d__Bacteria;p__Firmicutes;c__Negativicutes;o__Veillonellales;f__Veillonellaceae;g__Dialister;s__Dialister invisus	2.23603	0.0126831
M. 1723 Lachnospiraceae	d__Bacteria;p__Firmicutes;c__Clostridia;o__Clostridiales;f__Lachnospiraceae;g__;s__	2.23074	0.0426895
M. 0670 Dialister invisus	d__Bacteria;p__Firmicutes;c__Negativicutes;o__Veillonellales;f__Veillonellaceae;g__Dialister;s__Dialister invisus	2.22677	0.00843619
M. 2390 Coprobacillus	d__Bacteria;p__Firmicutes;c__Erysipelotrichia;o__Erysipelotrichales;f__Erysipelotrichaceae;g__Coprobacillus;s__	2.19561	0.0665575
M. 1951 Lachnospiraceae	d__Bacteria;p__Firmicutes;c__Clostridia;o__Clostridiales;f__Lachnospiraceae;g__;s__	2.18484	0.0473653
M. 0291 Clostridium clostridioforme	d__Bacteria;p__Firmicutes;c__Clostridia;o__Clostridiales;f__Lachnospiraceae;g__Lachnoclostridium;s__[Clostridium] clostridioforme	2.14091	0.0389459
M. 2550 Dialister invisus	d__Bacteria;p__Firmicutes;c__Negativicutes;o__Veillonellales;f__Veillonellaceae;g__Dialister;s__Dialister invisus	2.07466	0.0163428
M. 1902 Clostridium bolteae	d__Bacteria;p__Firmicutes;c__Clostridia;o__Clostridiales;f__Lachnospiraceae;g__Lachnoclostridium;s__[Clostridium] bolteae	2.06964	0.0862362
M. 1431 Hungatella hathewayi	d__Bacteria;p__Firmicutes;c__Clostridia;o__Clostridiales;f__Clostridiaceae;g__Hungatella;s__Hungatella hathewayi	2.0411	0.088864
M. 0848 Dialister invisus	d__Bacteria;p__Firmicutes;c__Negativicutes;o__Veillonellales;f__Veillonellaceae;g__Dialister;s__Dialister invisus	1.97758	0.0146859
M. 0213 Dialister invisus	d__Bacteria;p__Firmicutes;c__Negativicutes;o__Veillonellales;f__Veillonellaceae;g__Dialister;s__Dialister invisus	1.97268	0.0220242
M. 1861 Dialister invisus	d__Bacteria;p__Firmicutes;c__Negativicutes;o__Veillonellales;f__Veillonellaceae;g__Dialister;s__Dialister invisus	1.9226	0.0220242
M. 1272 Dialister invisus	d__Bacteria;p__Firmicutes;c__Negativicutes;o__Veillonellales;f__Veillonellaceae;g__Dialister;s__Dialister invisus	1.86552	0.0220242
M. 1943 Clostridium clostridioforme	d__Bacteria;p__Firmicutes;c__Clostridia;o__Clostridiales;f__Lachnospiraceae;g__Lachnoclostridium;s__[Clostridium] clostridioforme	1.83394	0.0846289
M. 0279 Niameybacter	d__Bacteria;p__Firmicutes;c__Clostridia;o__Clostridiales;f__Lachnospiraceae;g__Niameybacter;s__	1.80931	0.0641994
M. 2502 Dialister invisus	d__Bacteria;p__Firmicutes;c__Negativicutes;o__Veillonellales;f__Veillonellaceae;g__Dialister;s__Dialister invisus	1.80713	0.0376701
M. 2983 Dialister invisus	d__Bacteria;p__Firmicutes;c__Negativicutes;o__Veillonellales;f__Veillonellaceae;g__Dialister;s__Dialister invisus	1.78263	0.0612945
M. 1818 Dialister invisus	d__Bacteria;p__Firmicutes;c__Negativicutes;o__Veillonellales;f__Veillonellaceae;g__Dialister;s__Dialister invisus	1.77926	0.0324777
M. 0875 Dialister invisus	d__Bacteria;p__Firmicutes;c__Negativicutes;o__Veillonellales;f__Veillonellaceae;g__Dialister;s__Dialister invisus	1.77357	0.0426895
M. 2773 Dialister invisus	d__Bacteria;p__Firmicutes;c__Negativicutes;o__Veillonellales;f__Veillonellaceae;g__Dialister;s__Dialister invisus	1.76937	0.0359261
M. 1334 Dialister invisus	d__Bacteria;p__Firmicutes;c__Negativicutes;o__Veillonellales;f__Veillonellaceae;g__Dialister;s__Dialister invisus	1.72794	0.0582445
M. 1813 Dialister invisus	d__Bacteria;p__Firmicutes;c__Negativicutes;o__Veillonellales;f__Veillonellaceae;g__Dialister;s__Dialister invisus	1.70704	0.0359261
M. 1226 Dialister invisus	d__Bacteria;p__Firmicutes;c__Negativicutes;o__Veillonellales;f__Veillonellaceae;g__Dialister;s__Dialister invisus	1.70647	0.0419487
M. 0659 Dialister invisus	d__Bacteria;p__Firmicutes;c__Negativicutes;o__Veillonellales;f__Veillonellaceae;g__Dialister;s__Dialister invisus	1.67583	0.045595
M. 0331 Dialister invisus	d__Bacteria;p__Firmicutes;c__Negativicutes;o__Veillonellales;f__Veillonellaceae;g__Dialister;s__Dialister invisus	1.64005	0.0497782
M. 0235 Dialister invisus	d__Bacteria;p__Firmicutes;c__Negativicutes;o__Veillonellales;f__Veillonellaceae;g__Dialister;s__Dialister invisus	1.63056	0.0628555
M. 2955 Dialister invisus	d__Bacteria;p__Firmicutes;c__Negativicutes;o__Veillonellales;f__Veillonellaceae;g__Dialister;s__Dialister invisus	1.60176	0.0665575
M. 2560 Pseudoflavonifractor	d__Bacteria;p__Firmicutes;c__Clostridia;o__Clostridiales;f__;g__Pseudoflavonifractor;s__	1.59964	0.0433357
M. 0244 Dialister invisus	d__Bacteria;p__Firmicutes;c__Negativicutes;o__Veillonellales;f__Veillonellaceae;g__Dialister;s__Dialister invisus	1.56885	0.0665575
M. 2499 Clostridium	d__Bacteria;p__Firmicutes;c__Clostridia;o__Clostridiales;f__Clostridiaceae;g__Clostridium;s__	1.56072	0.088864
M. 1944 Eubacterium	d__Bacteria;p__Firmicutes;c__Clostridia;o__Clostridiales;f__Eubacteriaceae;g__Eubacterium;s__	1.51131	0.0232993
M. 0631 Dialister invisus	d__Bacteria;p__Firmicutes;c__Negativicutes;o__Veillonellales;f__Veillonellaceae;g__Dialister;s__Dialister invisus	1.50266	0.095178
M. 1196 Dialister invisus	d__Bacteria;p__Firmicutes;c__Negativicutes;o__Veillonellales;f__Veillonellaceae;g__Dialister;s__Dialister invisus	1.46977	0.0961332
M. 1913 Lachnoclostridium	d__Bacteria;p__Firmicutes;c__Clostridia;o__Clostridiales;f__Lachnospiraceae;g__Lachnoclostridium;s__	1.40856	0.0705764
M. 1910 Oscillibacter	d__Bacteria;p__Firmicutes;c__Clostridia;o__Clostridiales;f__Oscillospiraceae;g__Oscillibacter;s__	1.40421	0.0507347
M. 2504 Anaerotignum	d__Bacteria;p__Firmicutes;c__Clostridia;o__Clostridiales;f__Lachnospiraceae;g__Anaerotignum;s__	1.36601	0.0749526
M. 1164 Clostridiales	d__Bacteria;p__Firmicutes;c__Clostridia;o__Clostridiales;f__;g__;s__	1.35911	0.0494403
M. 2142 Prevotellaceae	d__Bacteria;p__Bacteroidetes;c__Bacteroidia;o__Bacteroidales;f__Prevotellaceae;g__;s__	1.31455	0.0238725
M. 2312 Ruminococcus	d__Bacteria;p__Firmicutes;c__Clostridia;o__Clostridiales;f__Ruminococcaceae;g__Ruminococcus;s__	1.29932	0.0857978
M. 2164 Lachnospiraceae	d__Bacteria;p__Firmicutes;c__Clostridia;o__Clostridiales;f__Lachnospiraceae;g__;s__	1.28501	0.0515484
M. 0345 Flavonifractor	d__Bacteria;p__Firmicutes;c__Clostridia;o__Clostridiales;f__;g__Flavonifractor;s__	1.25014	0.0862362
M. 1742 Lachnospiraceae	d__Bacteria;p__Firmicutes;c__Clostridia;o__Clostridiales;f__Lachnospiraceae;g__;s__	1.18357	0.0646108
M. 1868 Acidaminococcus massiliensis	d__Bacteria;p__Firmicutes;c__Negativicutes;o__Acidaminococcales;f__Acidaminococcaceae;g__Acidaminococcus;s__Acidaminococcus massiliensis	1.1656	0.0240475
M. 1155 Lachnoclostridium	d__Bacteria;p__Firmicutes;c__Clostridia;o__Clostridiales;f__Lachnospiraceae;g__Lachnoclostridium;s__	1.13178	0.0761668
M. 2243 Firmicutes	d__Bacteria;p__Firmicutes;c__;o__;f__;g__;s__	1.09738	0.0628555
M. 1413 Dialister pneumosintes	d__Bacteria;p__Firmicutes;c__Negativicutes;o__Veillonellales;f__Veillonellaceae;g__Dialister;s__Dialister pneumosintes	1.09255	0.0726936
M. 2191 Clostridiales	d__Bacteria;p__Firmicutes;c__Clostridia;o__Clostridiales;f__;g__;s__	-1.04154	0.088864
M. 2626 Clostridium	d__Bacteria;p__Firmicutes;c__Clostridia;o__Clostridiales;f__Clostridiaceae;g__Clostridium;s__	-1.26169	0.0515484
M. 2605 Sutterella wadsworthensis	d__Bacteria;p__Proteobacteria;c__Betaproteobacteria;o__Burkholderiales;f__Sutterellaceae;g__Sutterella;s__Sutterella wadsworthensis	-1.34643	0.0862362
M. 2649 Lachnospiraceae	d__Bacteria;p__Firmicutes;c__Clostridia;o__Clostridiales;f__Lachnospiraceae;g__;s__	-1.37885	0.0497782
M. 1354 Collinsella	d__Bacteria;p__Actinobacteria;c__Coriobacteriia;o__Coriobacteriales;f__Coriobacteriaceae;g__Collinsella;s__	-1.39147	0.0220242
M. 0901 Faecalibacterium	d__Bacteria;p__Firmicutes;c__Clostridia;o__Clostridiales;f__Ruminococcaceae;g__Faecalibacterium;s__	-1.40569	0.045595
M. 0218 Faecalibacterium prausnitzii	d__Bacteria;p__Firmicutes;c__Clostridia;o__Clostridiales;f__Ruminococcaceae;g__Faecalibacterium;s__Faecalibacterium prausnitzii	-1.44556	0.0862362
M. 0559 Faecalibacterium prausnitzii	d__Bacteria;p__Firmicutes;c__Clostridia;o__Clostridiales;f__Ruminococcaceae;g__Faecalibacterium;s__Faecalibacterium prausnitzii	-1.47031	0.0846289
M. 0347 Faecalibacterium prausnitzii	d__Bacteria;p__Firmicutes;c__Clostridia;o__Clostridiales;f__Ruminococcaceae;g__Faecalibacterium;s__Faecalibacterium prausnitzii	-1.47922	0.088864
M. 2056 Faecalibacterium	d__Bacteria;p__Firmicutes;c__Clostridia;o__Clostridiales;f__Ruminococcaceae;g__Faecalibacterium;s__	-1.48943	0.0725539
M. 1787 Faecalibacterium prausnitzii	d__Bacteria;p__Firmicutes;c__Clostridia;o__Clostridiales;f__Ruminococcaceae;g__Faecalibacterium;s__Faecalibacterium prausnitzii	-1.51164	0.0992389
M. 2714 Sutterella wadsworthensis	d__Bacteria;p__Proteobacteria;c__Betaproteobacteria;o__Burkholderiales;f__Sutterellaceae;g__Sutterella;s__Sutterella wadsworthensis	-1.53385	0.0594023
M. 0606 Faecalibacterium prausnitzii	d__Bacteria;p__Firmicutes;c__Clostridia;o__Clostridiales;f__Ruminococcaceae;g__Faecalibacterium;s__Faecalibacterium prausnitzii	-1.54039	0.049846
M. 2809 Sutterella wadsworthensis	d__Bacteria;p__Proteobacteria;c__Betaproteobacteria;o__Burkholderiales;f__Sutterellaceae;g__Sutterella;s__Sutterella wadsworthensis	-1.5442	0.0343697
M. 2687 Bacteroides	d__Bacteria;p__Bacteroidetes;c__Bacteroidia;o__Bacteroidales;f__Bacteroidaceae;g__Bacteroides;s__	-1.55658	0.0983997
M. 3037 Faecalibacterium prausnitzii	d__Bacteria;p__Firmicutes;c__Clostridia;o__Clostridiales;f__Ruminococcaceae;g__Faecalibacterium;s__Faecalibacterium prausnitzii	-1.56658	0.0628555
M. 0527 Faecalibacterium prausnitzii	d__Bacteria;p__Firmicutes;c__Clostridia;o__Clostridiales;f__Ruminococcaceae;g__Faecalibacterium;s__Faecalibacterium prausnitzii	-1.5696	0.0782701
M. 3044 Faecalibacterium prausnitzii	d__Bacteria;p__Firmicutes;c__Clostridia;o__Clostridiales;f__Ruminococcaceae;g__Faecalibacterium;s__Faecalibacterium prausnitzii	-1.57557	0.0523122
M. 0573 Faecalibacterium prausnitzii	d__Bacteria;p__Firmicutes;c__Clostridia;o__Clostridiales;f__Ruminococcaceae;g__Faecalibacterium;s__Faecalibacterium prausnitzii	-1.57679	0.0463028
M. 0947 Faecalibacterium prausnitzii	d__Bacteria;p__Firmicutes;c__Clostridia;o__Clostridiales;f__Ruminococcaceae;g__Faecalibacterium;s__Faecalibacterium prausnitzii	-1.58053	0.0862362
M. 2798 Faecalibacterium prausnitzii	d__Bacteria;p__Firmicutes;c__Clostridia;o__Clostridiales;f__Ruminococcaceae;g__Faecalibacterium;s__Faecalibacterium prausnitzii	-1.60367	0.0359261
M. 2910 Sutterella wadsworthensis	d__Bacteria;p__Proteobacteria;c__Betaproteobacteria;o__Burkholderiales;f__Sutterellaceae;g__Sutterella;s__Sutterella wadsworthensis	-1.62364	0.0426404
M. 2480 Butyricimonas	d__Bacteria;p__Bacteroidetes;c__Bacteroidia;o__Bacteroidales;f__Odoribacteraceae;g__Butyricimonas;s__	-1.63128	0.0196921
M. 2362 Sutterella wadsworthensis	d__Bacteria;p__Proteobacteria;c__Betaproteobacteria;o__Burkholderiales;f__Sutterellaceae;g__Sutterella;s__Sutterella wadsworthensis	-1.67136	0.0634353
M. 2034 Faecalibacterium prausnitzii	d__Bacteria;p__Firmicutes;c__Clostridia;o__Clostridiales;f__Ruminococcaceae;g__Faecalibacterium;s__Faecalibacterium prausnitzii	-1.68809	0.0451013
M. 2545 Flavonifractor	d__Bacteria;p__Firmicutes;c__Clostridia;o__Clostridiales;f__;g__Flavonifractor;s__	-1.70519	0.0541132
M. 0709 Alistipes	d__Bacteria;p__Bacteroidetes;c__Bacteroidia;o__Bacteroidales;f__Rikenellaceae;g__Alistipes;s__	-1.70673	0.0433357
M. 2148 Clostridium	d__Bacteria;p__Firmicutes;c__Clostridia;o__Clostridiales;f__Clostridiaceae;g__Clostridium;s__	-1.70836	0.0532185
M. 1586 Clostridiales	d__Bacteria;p__Firmicutes;c__Clostridia;o__Clostridiales;f__;g__;s__	-1.7194	0.0426895
M. 0609 Faecalibacterium prausnitzii	d__Bacteria;p__Firmicutes;c__Clostridia;o__Clostridiales;f__Ruminococcaceae;g__Faecalibacterium;s__Faecalibacterium prausnitzii	-1.75097	0.0273611
M. 2145 Faecalibacterium prausnitzii	d__Bacteria;p__Firmicutes;c__Clostridia;o__Clostridiales;f__Ruminococcaceae;g__Faecalibacterium;s__Faecalibacterium prausnitzii	-1.80349	0.0324777
M. 2926 Alistipes finegoldii	d__Bacteria;p__Bacteroidetes;c__Bacteroidia;o__Bacteroidales;f__Rikenellaceae;g__Alistipes;s__Alistipes finegoldii	-1.81169	0.0826399
M. 1552 Faecalibacterium	d__Bacteria;p__Firmicutes;c__Clostridia;o__Clostridiales;f__Ruminococcaceae;g__Faecalibacterium;s__	-1.82071	0.0450643
M. 0558 Faecalibacterium prausnitzii	d__Bacteria;p__Firmicutes;c__Clostridia;o__Clostridiales;f__Ruminococcaceae;g__Faecalibacterium;s__Faecalibacterium prausnitzii	-1.83599	0.0220947
M. 0859 Clostridium	d__Bacteria;p__Firmicutes;c__Clostridia;o__Clostridiales;f__Clostridiaceae;g__Clostridium;s__	-1.84138	0.0983997
M. 0501 Faecalibacterium prausnitzii	d__Bacteria;p__Firmicutes;c__Clostridia;o__Clostridiales;f__Ruminococcaceae;g__Faecalibacterium;s__Faecalibacterium prausnitzii	-1.86424	0.0196836
M. 0553 Faecalibacterium prausnitzii	d__Bacteria;p__Firmicutes;c__Clostridia;o__Clostridiales;f__Ruminococcaceae;g__Faecalibacterium;s__Faecalibacterium prausnitzii	-1.88576	0.0232993
M. 0608 Faecalibacterium prausnitzii	d__Bacteria;p__Firmicutes;c__Clostridia;o__Clostridiales;f__Ruminococcaceae;g__Faecalibacterium;s__Faecalibacterium prausnitzii	-1.89963	0.0153305
M. 0556 Faecalibacterium prausnitzii	d__Bacteria;p__Firmicutes;c__Clostridia;o__Clostridiales;f__Ruminococcaceae;g__Faecalibacterium;s__Faecalibacterium prausnitzii	-2.06618	0.0126831
M. 0648 Faecalibacterium prausnitzii	d__Bacteria;p__Firmicutes;c__Clostridia;o__Clostridiales;f__Ruminococcaceae;g__Faecalibacterium;s__Faecalibacterium prausnitzii	-2.07235	0.0128849
M. 1252 Bacteroides stercoris	d__Bacteria;p__Bacteroidetes;c__Bacteroidia;o__Bacteroidales;f__Bacteroidaceae;g__Bacteroides;s__Bacteroides stercoris	-2.0941	0.0359261
M. 0975 Clostridium	d__Bacteria;p__Firmicutes;c__Clostridia;o__Clostridiales;f__Clostridiaceae;g__Clostridium;s__	-2.15328	0.0601986
M. 0379 Akkermansia muciniphila	d__Bacteria;p__Verrucomicrobia;c__Verrucomicrobiae;o__Verrucomicrobiales;f__Akkermansiaceae;g__Akkermansia;s__Akkermansia muciniphila	-2.19668	0.0914732
M. 2968 Alistipes putredinis	d__Bacteria;p__Bacteroidetes;c__Bacteroidia;o__Bacteroidales;f__Rikenellaceae;g__Alistipes;s__Alistipes putredinis	-2.21533	0.045595
M. 0700 Akkermansia muciniphila	d__Bacteria;p__Verrucomicrobia;c__Verrucomicrobiae;o__Verrucomicrobiales;f__Akkermansiaceae;g__Akkermansia;s__Akkermansia muciniphila	-2.24508	0.0992389
M. 2838 Sutterella wadsworthensis	d__Bacteria;p__Proteobacteria;c__Betaproteobacteria;o__Burkholderiales;f__Sutterellaceae;g__Sutterella;s__Sutterella wadsworthensis	-2.35379	0.000143908
M. 2162 Ruminococcaceae	d__Bacteria;p__Firmicutes;c__Clostridia;o__Clostridiales;f__Ruminococcaceae;g__;s__	-2.35864	0.0214872
M. 2515 Akkermansia muciniphila	d__Bacteria;p__Verrucomicrobia;c__Verrucomicrobiae;o__Verrucomicrobiales;f__Akkermansiaceae;g__Akkermansia;s__Akkermansia muciniphila	-2.55213	0.0647795

## Sheet: Table S6
Table S6. Differentially-abundant viral OTUs between active UC and non-IBD patients with FDR values < 1.0.
Positive log fold change (logFC) represents higher abundance in active UC, while negative logFC represents higher abundance in non-IBD
entity name	logFC	FDR value
viral OTU 1641	4.24238	0.00027525
viral OTU 0849	4.09071	8.40018e-11
viral OTU 0686	3.94325	8.03345e-07
viral OTU 0545	3.68372	0.00152656
viral OTU 0033	3.65468	7.10985e-06
viral OTU 0357	3.50981	3.11126e-06
viral OTU 1419	3.45796	0.00116751
viral OTU 1442	3.28512	1.39079e-08
viral OTU 1192	3.19318	2.69214e-08
viral OTU 0427	3.09989	0.000918063
viral OTU 1280	2.98939	3.11126e-06
viral OTU 1677	2.82624	5.48102e-07
viral OTU 1018	2.8175	3.95657e-05
viral OTU 1261	2.80434	2.65109e-09
viral OTU 0563	2.77851	4.33422e-05
viral OTU 0908	2.64957	2.30803e-05
viral OTU 1462	2.60634	1.67197e-05
viral OTU 1426	2.59932	0.000563126
viral OTU 0229	2.56719	0.00102792
viral OTU 1470	2.52417	0.00296982
viral OTU 0117	2.44234	0.00186502
viral OTU 0820	2.29832	0.00789216
viral OTU 0984	2.22647	0.0477453
viral OTU 1136	2.22107	0.000641067
viral OTU 0791	2.1725	0.0061591
viral OTU 0381	1.98511	0.0717922
viral OTU 0142	1.8843	0.055663
viral OTU 1292	1.88175	0.00689258
viral OTU 1749	1.84384	0.0319139
viral OTU 1125	1.81809	0.0434371
viral OTU 1133	1.80654	0.048778
viral OTU 0069	1.77945	0.0635098
viral OTU 1764	1.75915	0.0391859
viral OTU 1457	1.73563	0.0342984
viral OTU 0802	1.6392	0.0805622
viral OTU 1095	1.62254	0.0505033
viral OTU 1068	1.61047	0.0813018
viral OTU 0232	1.60875	0.0048996
viral OTU 0670	1.56851	0.0250632
viral OTU 0838	1.52043	0.0855427
viral OTU 0572	1.50479	0.048778
viral OTU 0966	1.48528	0.0370487
viral OTU 1647	1.4649	0.0286332
viral OTU 0182	1.46479	0.0556912
viral OTU 1319	1.44504	0.0579948
viral OTU 0768	1.39595	0.0592021
viral OTU 1776	1.33063	0.00118097
viral OTU 1592	1.32794	0.0231046
viral OTU 0266	1.25311	0.0705739
viral OTU 0109	1.23651	0.0634982
viral OTU 1591	1.11372	0.0546917
viral OTU 0769	1.09675	0.0520086
viral OTU 0892	1.00054	0.093731
viral OTU 1633	-1.30786	0.0768456
viral OTU 0256	-1.30879	0.0232329
viral OTU 0839	-1.33954	0.0814573
viral OTU 1201	-1.37252	0.0834588
viral OTU 1033	-1.40907	0.0895568
viral OTU 1228	-1.41925	0.0775651
viral OTU 0973	-1.44624	0.0934403
viral OTU 1173	-1.4468	0.0435401
viral OTU 1343	-1.46529	0.0314464
viral OTU 0994	-1.50455	0.0634982
viral OTU 1045	-1.52644	0.0656599
viral OTU 1769	-1.53096	0.0813018
viral OTU 0987	-1.53532	0.0236376
viral OTU 0347	-1.56184	0.0876308
viral OTU 1062	-1.56868	0.0647461
viral OTU 0860	-1.57284	0.0296214
viral OTU 0428	-1.58426	0.0644944
viral OTU 0708	-1.59163	0.0634982
viral OTU 1188	-1.59689	0.0683116
viral OTU 0548	-1.6	0.0786348
viral OTU 0080	-1.60889	0.018908
viral OTU 0663	-1.61212	0.0934403
viral OTU 1124	-1.61369	0.0620967
viral OTU 0830	-1.61782	0.0604706
viral OTU 1790	-1.62099	0.0250632
viral OTU 1049	-1.6267	0.0934403
viral OTU 0709	-1.6361	0.0296214
viral OTU 1540	-1.63844	0.0606376
viral OTU 0753	-1.64061	0.0756497
viral OTU 1660	-1.66033	0.0884831
viral OTU 0210	-1.66826	0.025568
viral OTU 0980	-1.6701	0.0538324
viral OTU 0879	-1.67017	0.0461995
viral OTU 1555	-1.70564	0.0477453
viral OTU 1267	-1.70963	0.0684119
viral OTU 0780	-1.71105	0.0435401
viral OTU 0692	-1.71291	0.0248234
viral OTU 1544	-1.71386	0.0376218
viral OTU 0790	-1.73166	0.00718767
viral OTU 1202	-1.73468	0.0581311
viral OTU 0816	-1.73951	0.0841569
viral OTU 1027	-1.74988	0.0674727
viral OTU 0311	-1.7507	0.0435401
viral OTU 0841	-1.75708	0.0177357
viral OTU 0034	-1.75908	0.0164525
viral OTU 0815	-1.75955	0.0377174
viral OTU 1404	-1.77085	0.0613076
viral OTU 0293	-1.78662	0.0698153
viral OTU 1717	-1.80228	0.0934403
viral OTU 1041	-1.80958	0.0505033
viral OTU 0996	-1.8231	0.0167887
viral OTU 1346	-1.83074	0.0805622
viral OTU 1148	-1.83239	0.00955247
viral OTU 0265	-1.88764	0.0022702
viral OTU 1368	-1.89368	0.0169289
viral OTU 0944	-1.89487	0.0061591
viral OTU 1623	-1.9271	0.00227704
viral OTU 0270	-1.92916	0.0157025
viral OTU 0583	-1.93829	0.0613076
viral OTU 0740	-1.94293	0.0345474
viral OTU 0420	-1.95712	0.0248234
viral OTU 0382	-1.95761	0.0579948
viral OTU 0878	-1.97507	0.00152053
viral OTU 1326	-1.98858	0.0666726
viral OTU 1098	-2.00196	0.021196
viral OTU 0016	-2.01998	0.0855427
viral OTU 1044	-2.03074	0.0306341
viral OTU 1206	-2.05047	0.0507405
viral OTU 0413	-2.08368	0.00276257
viral OTU 1321	-2.09363	0.00955247
viral OTU 0495	-2.11698	0.0227873
viral OTU 0724	-2.124	0.007481
viral OTU 0978	-2.13229	0.00296796
viral OTU 1760	-2.13651	0.0306341
viral OTU 0873	-2.20603	0.00410736
viral OTU 0865	-2.21394	0.0048996
viral OTU 1077	-2.32176	0.000885408
viral OTU 0674	-2.33273	0.00836645
viral OTU 0909	-2.40188	0.011595
viral OTU 1432	-2.4179	0.000131035
viral OTU 1024	-2.4775	0.0437228
viral OTU 0369	-2.47821	0.00945609
viral OTU 1153	-2.49535	0.00243272
viral OTU 1402	-2.51856	0.00349659
viral OTU 1259	-2.52782	0.00269893
viral OTU 0132	-2.63774	0.0101478
viral OTU 0758	-2.75326	0.000932918
viral OTU 0213	-2.92049	3.11126e-06
viral OTU 1067	-2.92477	4.02422e-06
viral OTU 0668	-3.00471	0.00214421
viral OTU 0993	-3.27624	0.000439871
viral OTU 1479	-3.4252	2.96423e-07

## Sheet: Table S7
Table S7. Differentially-abundant MAG clusters between active UC and non-IBD patients with FDR values < 1.0.
Positive log fold change (logFC) represents higher abundance in active UC, while negative logFC represents higher abundance in non-IBD
entity name	taxonomy	logFC	FDR value
M. 2916 Lactobacillus gasseri	d__Bacteria;p__Firmicutes;c__Bacilli;o__Lactobacillales;f__Lactobacillaceae;g__Lactobacillus;s__Lactobacillus gasseri	5.12406	0.000264193
M. 2054 Anaerostipes hadrus	d__Bacteria;p__Firmicutes;c__Clostridia;o__Clostridiales;f__Lachnospiraceae;g__Anaerostipes;s__Anaerostipes hadrus	4.85559	0.00023773
M. 0797 Clostridiales	d__Bacteria;p__Firmicutes;c__Clostridia;o__Clostridiales;f__;g__;s__	4.06042	0.000536295
M. 2311 Firmicutes	d__Bacteria;p__Firmicutes;c__;o__;f__;g__;s__	3.93122	0.000690119
M. 1449 Blautia	d__Bacteria;p__Firmicutes;c__Clostridia;o__Clostridiales;f__Lachnospiraceae;g__Blautia;s__	3.02218	0.00236978
M. 1678 Blautia	d__Bacteria;p__Firmicutes;c__Clostridia;o__Clostridiales;f__Lachnospiraceae;g__Blautia;s__	2.97232	0.00316259
M. 2390 Coprobacillus	d__Bacteria;p__Firmicutes;c__Erysipelotrichia;o__Erysipelotrichales;f__Erysipelotrichaceae;g__Coprobacillus;s__	2.96953	0.073775
M. 1389 Clostridium	d__Bacteria;p__Firmicutes;c__Clostridia;o__Clostridiales;f__Clostridiaceae;g__Clostridium;s__	2.94888	0.00228892
M. 2881 Blautia producta	d__Bacteria;p__Firmicutes;c__Clostridia;o__Clostridiales;f__Lachnospiraceae;g__Blautia;s__Blautia producta	2.82644	0.0197045
M. 2904 Clostridium	d__Bacteria;p__Firmicutes;c__Clostridia;o__Clostridiales;f__Clostridiaceae;g__Clostridium;s__	2.74635	0.00388332
M. 2388 Clostridium	d__Bacteria;p__Firmicutes;c__Clostridia;o__Clostridiales;f__Clostridiaceae;g__Clostridium;s__	2.66433	0.0151005
M. 1352 Clostridium	d__Bacteria;p__Firmicutes;c__Clostridia;o__Clostridiales;f__Clostridiaceae;g__Clostridium;s__	2.65481	0.00737749
M. 1750 Clostridium	d__Bacteria;p__Firmicutes;c__Clostridia;o__Clostridiales;f__Clostridiaceae;g__Clostridium;s__	2.63108	0.00809588
M. 1839 Clostridium	d__Bacteria;p__Firmicutes;c__Clostridia;o__Clostridiales;f__Clostridiaceae;g__Clostridium;s__	2.6029	0.0192932
M. 1028 Clostridium	d__Bacteria;p__Firmicutes;c__Clostridia;o__Clostridiales;f__Clostridiaceae;g__Clostridium;s__	2.56164	0.0115184
M. 2576 Clostridium	d__Bacteria;p__Firmicutes;c__Clostridia;o__Clostridiales;f__Clostridiaceae;g__Clostridium;s__	2.53891	0.00218705
M. 0696 Blautia	d__Bacteria;p__Firmicutes;c__Clostridia;o__Clostridiales;f__Lachnospiraceae;g__Blautia;s__	2.52637	0.0175849
M. 1864 Clostridium	d__Bacteria;p__Firmicutes;c__Clostridia;o__Clostridiales;f__Clostridiaceae;g__Clostridium;s__	2.52611	0.0115184
M. 1710 Clostridium	d__Bacteria;p__Firmicutes;c__Clostridia;o__Clostridiales;f__Clostridiaceae;g__Clostridium;s__	2.48523	0.0115184
M. 2514 Clostridium	d__Bacteria;p__Firmicutes;c__Clostridia;o__Clostridiales;f__Clostridiaceae;g__Clostridium;s__	2.37238	0.0278958
M. 2951 Clostridium	d__Bacteria;p__Firmicutes;c__Clostridia;o__Clostridiales;f__Clostridiaceae;g__Clostridium;s__	2.32913	0.0198893
M. 1203 Clostridium	d__Bacteria;p__Firmicutes;c__Clostridia;o__Clostridiales;f__Clostridiaceae;g__Clostridium;s__	2.29996	0.0135314
M. 1913 Lachnoclostridium	d__Bacteria;p__Firmicutes;c__Clostridia;o__Clostridiales;f__Lachnospiraceae;g__Lachnoclostridium;s__	2.29925	0.0579137
M. 1953 Butyricicoccus pullicaecorum	d__Bacteria;p__Firmicutes;c__Clostridia;o__Clostridiales;f__Clostridiaceae;g__Butyricicoccus;s__Butyricicoccus pullicaecorum	2.25303	0.0197123
M. 1312 Clostridium	d__Bacteria;p__Firmicutes;c__Clostridia;o__Clostridiales;f__Clostridiaceae;g__Clostridium;s__	2.25222	0.0175849
M. 0714 Clostridium	d__Bacteria;p__Firmicutes;c__Clostridia;o__Clostridiales;f__Clostridiaceae;g__Clostridium;s__	2.24433	0.029859
M. 2988 Clostridium	d__Bacteria;p__Firmicutes;c__Clostridia;o__Clostridiales;f__Clostridiaceae;g__Clostridium;s__	2.24242	0.0310308
M. 0773 Bacteroides gallinarum	d__Bacteria;p__Bacteroidetes;c__Bacteroidia;o__Bacteroidales;f__Bacteroidaceae;g__Bacteroides;s__Bacteroides gallinarum	2.21822	0.0105235
M. 1139 Clostridium	d__Bacteria;p__Firmicutes;c__Clostridia;o__Clostridiales;f__Clostridiaceae;g__Clostridium;s__	2.14077	0.0220217
M. 1383 Clostridium	d__Bacteria;p__Firmicutes;c__Clostridia;o__Clostridiales;f__Clostridiaceae;g__Clostridium;s__	1.99074	0.0618631
M. 1170 Blautia	d__Bacteria;p__Firmicutes;c__Clostridia;o__Clostridiales;f__Lachnospiraceae;g__Blautia;s__	1.90936	0.0579265
M. 1489 Clostridium	d__Bacteria;p__Firmicutes;c__Clostridia;o__Clostridiales;f__Clostridiaceae;g__Clostridium;s__	1.90703	0.0910726
M. 3020 Faecalibacterium prausnitzii	d__Bacteria;p__Firmicutes;c__Clostridia;o__Clostridiales;f__Ruminococcaceae;g__Faecalibacterium;s__Faecalibacterium prausnitzii	1.81215	0.0175849
M. 0798 Clostridium	d__Bacteria;p__Firmicutes;c__Clostridia;o__Clostridiales;f__Clostridiaceae;g__Clostridium;s__	1.79353	0.0175849
M. 1927 Clostridium	d__Bacteria;p__Firmicutes;c__Clostridia;o__Clostridiales;f__Clostridiaceae;g__Clostridium;s__	1.76174	0.087243
M. 0574 Catabacteriaceae	d__Bacteria;p__Firmicutes;c__Clostridia;o__Clostridiales;f__Catabacteriaceae;g__;s__	1.68212	0.0631914
M. 2318 Mitsuokella jalaludinii	d__Bacteria;p__Firmicutes;c__Negativicutes;o__Selenomonadales;f__Selenomonadaceae;g__Mitsuokella;s__Mitsuokella jalaludinii	1.35018	0.0345226
M. 0229 Bacteroides	d__Bacteria;p__Bacteroidetes;c__Bacteroidia;o__Bacteroidales;f__Bacteroidaceae;g__Bacteroides;s__	-1.54669	0.0859336
M. 1762 Phocea	d__Bacteria;p__Firmicutes;c__Clostridia;o__Clostridiales;f__Ruminococcaceae;g__Phocea;s__	-1.55443	0.0957627
M. 1356 Oscillibacter	d__Bacteria;p__Firmicutes;c__Clostridia;o__Clostridiales;f__Oscillospiraceae;g__Oscillibacter;s__	-1.62902	0.099507
M. 2030 Angelakisella	d__Bacteria;p__Firmicutes;c__Clostridia;o__Clostridiales;f__Ruminococcaceae;g__Angelakisella;s__	-1.65608	0.0413448
M. 2374 Bacteroides	d__Bacteria;p__Bacteroidetes;c__Bacteroidia;o__Bacteroidales;f__Bacteroidaceae;g__Bacteroides;s__	-1.694	0.0698703
M. 1534 Oscillibacter	d__Bacteria;p__Firmicutes;c__Clostridia;o__Clostridiales;f__Oscillospiraceae;g__Oscillibacter;s__	-1.84858	0.0392126
M. 0453 Bacteroides uniformis	d__Bacteria;p__Bacteroidetes;c__Bacteroidia;o__Bacteroidales;f__Bacteroidaceae;g__Bacteroides;s__Bacteroides uniformis	-1.87304	0.0972175
M. 1846 Parabacteroides johnsonii	d__Bacteria;p__Bacteroidetes;c__Bacteroidia;o__Bacteroidales;f__Tannerellaceae;g__Parabacteroides;s__Parabacteroides johnsonii	-1.88694	0.0963719
M. 0006 Bacteroides ovatus	d__Bacteria;p__Bacteroidetes;c__Bacteroidia;o__Bacteroidales;f__Bacteroidaceae;g__Bacteroides;s__Bacteroides ovatus	-1.90614	0.0972175
M. 2661 Oscillibacter	d__Bacteria;p__Firmicutes;c__Clostridia;o__Clostridiales;f__Oscillospiraceae;g__Oscillibacter;s__	-1.94296	0.0658451
M. 0431 Bacteroides	d__Bacteria;p__Bacteroidetes;c__Bacteroidia;o__Bacteroidales;f__Bacteroidaceae;g__Bacteroides;s__	-1.98142	0.0149124
M. 2420 Bacteroides finegoldii	d__Bacteria;p__Bacteroidetes;c__Bacteroidia;o__Bacteroidales;f__Bacteroidaceae;g__Bacteroides;s__Bacteroides finegoldii	-1.98813	0.087243
M. 0009 Bacteroides	d__Bacteria;p__Bacteroidetes;c__Bacteroidia;o__Bacteroidales;f__Bacteroidaceae;g__Bacteroides;s__	-1.99622	0.0330479
M. 2190 Butyricimonas	d__Bacteria;p__Bacteroidetes;c__Bacteroidia;o__Bacteroidales;f__Odoribacteraceae;g__Butyricimonas;s__	-2.00121	0.0957627
M. 0011 Alistipes	d__Bacteria;p__Bacteroidetes;c__Bacteroidia;o__Bacteroidales;f__Rikenellaceae;g__Alistipes;s__	-2.00135	0.0197123
M. 0135 Bacteroides finegoldii	d__Bacteria;p__Bacteroidetes;c__Bacteroidia;o__Bacteroidales;f__Bacteroidaceae;g__Bacteroides;s__Bacteroides finegoldii	-2.0106	0.0698794
M. 2004 Parabacteroides merdae	d__Bacteria;p__Bacteroidetes;c__Bacteroidia;o__Bacteroidales;f__Tannerellaceae;g__Parabacteroides;s__Parabacteroides merdae	-2.04541	0.0957627
M. 2858 Parabacteroides johnsonii	d__Bacteria;p__Bacteroidetes;c__Bacteroidia;o__Bacteroidales;f__Tannerellaceae;g__Parabacteroides;s__Parabacteroides johnsonii	-2.05352	0.0658451
M. 2350 Butyricimonas synergistica	d__Bacteria;p__Bacteroidetes;c__Bacteroidia;o__Bacteroidales;f__Odoribacteraceae;g__Butyricimonas;s__Butyricimonas synergistica	-2.08615	0.0583045
M. 2622 Lawsonibacter asaccharolyticus	d__Bacteria;p__Firmicutes;c__Clostridia;o__Clostridiales;f__;g__Lawsonibacter;s__Lawsonibacter asaccharolyticus	-2.10205	0.0970357
M. 0186 Bacteroides mediterraneensis	d__Bacteria;p__Bacteroidetes;c__Bacteroidia;o__Bacteroidales;f__Bacteroidaceae;g__Bacteroides;s__Bacteroides mediterraneensis	-2.12807	0.0859336
M. 0092 Bacteroides coprocola	d__Bacteria;p__Bacteroidetes;c__Bacteroidia;o__Bacteroidales;f__Bacteroidaceae;g__Bacteroides;s__Bacteroides coprocola	-2.12869	0.0123631
M. 1268 Prevotella stercorea	d__Bacteria;p__Bacteroidetes;c__Bacteroidia;o__Bacteroidales;f__Prevotellaceae;g__Prevotella;s__Prevotella stercorea	-2.14092	0.0238581
M. 2941 Parabacteroides distasonis	d__Bacteria;p__Bacteroidetes;c__Bacteroidia;o__Bacteroidales;f__Tannerellaceae;g__Parabacteroides;s__Parabacteroides distasonis	-2.14659	0.0197045
M. 0332 Bacteroides	d__Bacteria;p__Bacteroidetes;c__Bacteroidia;o__Bacteroidales;f__Bacteroidaceae;g__Bacteroides;s__	-2.14787	0.0224124
M. 0066 Bacteroides ovatus	d__Bacteria;p__Bacteroidetes;c__Bacteroidia;o__Bacteroidales;f__Bacteroidaceae;g__Bacteroides;s__Bacteroides ovatus	-2.16039	0.0407319
M. 0090 Muribaculaceae	d__Bacteria;p__Bacteroidetes;c__Bacteroidia;o__Bacteroidales;f__Muribaculaceae;g__;s__	-2.16848	0.0198893
M. 0346 Bacteroides ovatus	d__Bacteria;p__Bacteroidetes;c__Bacteroidia;o__Bacteroidales;f__Bacteroidaceae;g__Bacteroides;s__Bacteroides ovatus	-2.16857	0.029889
M. 2143 Coprococcus eutactus	d__Bacteria;p__Firmicutes;c__Clostridia;o__Clostridiales;f__Lachnospiraceae;g__Coprococcus;s__Coprococcus eutactus	-2.17407	0.0400326
M. 1104 Alistipes	d__Bacteria;p__Bacteroidetes;c__Bacteroidia;o__Bacteroidales;f__Rikenellaceae;g__Alistipes;s__	-2.18379	0.0618631
M. 0917 Parabacteroides merdae	d__Bacteria;p__Bacteroidetes;c__Bacteroidia;o__Bacteroidales;f__Tannerellaceae;g__Parabacteroides;s__Parabacteroides merdae	-2.19574	0.0618631
M. 3045 Bacteroides caccae	d__Bacteria;p__Bacteroidetes;c__Bacteroidia;o__Bacteroidales;f__Bacteroidaceae;g__Bacteroides;s__Bacteroides caccae	-2.20693	0.0722372
M. 0102 Oscillibacter	d__Bacteria;p__Firmicutes;c__Clostridia;o__Clostridiales;f__Oscillospiraceae;g__Oscillibacter;s__	-2.21021	0.0334503
M. 2059 Clostridiales	d__Bacteria;p__Firmicutes;c__Clostridia;o__Clostridiales;f__;g__;s__	-2.21239	0.0964488
M. 3000 Bacteroides xylanisolvens	d__Bacteria;p__Bacteroidetes;c__Bacteroidia;o__Bacteroidales;f__Bacteroidaceae;g__Bacteroides;s__Bacteroides xylanisolvens	-2.21929	0.0389569
M. 0655 Bacteroides uniformis	d__Bacteria;p__Bacteroidetes;c__Bacteroidia;o__Bacteroidales;f__Bacteroidaceae;g__Bacteroides;s__Bacteroides uniformis	-2.2207	0.0418944
M. 1908 Bacteroides thetaiotaomicron	d__Bacteria;p__Bacteroidetes;c__Bacteroidia;o__Bacteroidales;f__Bacteroidaceae;g__Bacteroides;s__Bacteroides thetaiotaomicron	-2.22397	0.0403842
M. 2601 Bacteroides	d__Bacteria;p__Bacteroidetes;c__Bacteroidia;o__Bacteroidales;f__Bacteroidaceae;g__Bacteroides;s__	-2.24763	0.0647985
M. 0473 Bacteroides vulgatus	d__Bacteria;p__Bacteroidetes;c__Bacteroidia;o__Bacteroidales;f__Bacteroidaceae;g__Bacteroides;s__Bacteroides vulgatus	-2.24803	0.023803
M. 0358 Bacteroides uniformis	d__Bacteria;p__Bacteroidetes;c__Bacteroidia;o__Bacteroidales;f__Bacteroidaceae;g__Bacteroides;s__Bacteroides uniformis	-2.25328	0.0576265
M. 0579 Bacteroides xylanisolvens	d__Bacteria;p__Bacteroidetes;c__Bacteroidia;o__Bacteroidales;f__Bacteroidaceae;g__Bacteroides;s__Bacteroides xylanisolvens	-2.25823	0.0393828
M. 0241 Bacteroides ovatus	d__Bacteria;p__Bacteroidetes;c__Bacteroidia;o__Bacteroidales;f__Bacteroidaceae;g__Bacteroides;s__Bacteroides ovatus	-2.28259	0.087243
M. 2972 Parabacteroides merdae	d__Bacteria;p__Bacteroidetes;c__Bacteroidia;o__Bacteroidales;f__Tannerellaceae;g__Parabacteroides;s__Parabacteroides merdae	-2.2843	0.0292214
M. 2173 Bacteroides	d__Bacteria;p__Bacteroidetes;c__Bacteroidia;o__Bacteroidales;f__Bacteroidaceae;g__Bacteroides;s__	-2.29093	0.0719555
M. 2112 Lachnospiraceae	d__Bacteria;p__Firmicutes;c__Clostridia;o__Clostridiales;f__Lachnospiraceae;g__;s__	-2.29784	0.035611
M. 0673 Bacteroides xylanisolvens	d__Bacteria;p__Bacteroidetes;c__Bacteroidia;o__Bacteroidales;f__Bacteroidaceae;g__Bacteroides;s__Bacteroides xylanisolvens	-2.31492	0.0378299
M. 0387 Bacteroides uniformis	d__Bacteria;p__Bacteroidetes;c__Bacteroidia;o__Bacteroidales;f__Bacteroidaceae;g__Bacteroides;s__Bacteroides uniformis	-2.31587	0.029889
M. 0536 Bacteroides vulgatus	d__Bacteria;p__Bacteroidetes;c__Bacteroidia;o__Bacteroidales;f__Bacteroidaceae;g__Bacteroides;s__Bacteroides vulgatus	-2.31649	0.0197123
M. 1120 Clostridiales	d__Bacteria;p__Firmicutes;c__Clostridia;o__Clostridiales;f__;g__;s__	-2.31759	0.035611
M. 2932 Oscillibacter	d__Bacteria;p__Firmicutes;c__Clostridia;o__Clostridiales;f__Oscillospiraceae;g__Oscillibacter;s__	-2.31888	0.0220158
M. 1514 Parabacteroides merdae	d__Bacteria;p__Bacteroidetes;c__Bacteroidia;o__Bacteroidales;f__Tannerellaceae;g__Parabacteroides;s__Parabacteroides merdae	-2.31946	0.0467453
M. 1852 Bacteroides ilei	d__Bacteria;p__Bacteroidetes;c__Bacteroidia;o__Bacteroidales;f__Bacteroidaceae;g__Bacteroides;s__Bacteroides ilei	-2.33522	0.00737749
M. 0924 Bacteroides plebeius	d__Bacteria;p__Bacteroidetes;c__Bacteroidia;o__Bacteroidales;f__Bacteroidaceae;g__Bacteroides;s__Bacteroides plebeius	-2.35031	0.0120199
M. 0349 Bacteroides thetaiotaomicron	d__Bacteria;p__Bacteroidetes;c__Bacteroidia;o__Bacteroidales;f__Bacteroidaceae;g__Bacteroides;s__Bacteroides thetaiotaomicron	-2.35206	0.0345226
M. 3115 Bacteroides ovatus	d__Bacteria;p__Bacteroidetes;c__Bacteroidia;o__Bacteroidales;f__Bacteroidaceae;g__Bacteroides;s__Bacteroides ovatus	-2.35625	0.00809588
M. 2497 Bacteroides uniformis	d__Bacteria;p__Bacteroidetes;c__Bacteroidia;o__Bacteroidales;f__Bacteroidaceae;g__Bacteroides;s__Bacteroides uniformis	-2.36215	0.0501762
M. 0012 Bacteroides ovatus	d__Bacteria;p__Bacteroidetes;c__Bacteroidia;o__Bacteroidales;f__Bacteroidaceae;g__Bacteroides;s__Bacteroides ovatus	-2.36662	0.0371286
M. 0114 Bacteroides ovatus	d__Bacteria;p__Bacteroidetes;c__Bacteroidia;o__Bacteroidales;f__Bacteroidaceae;g__Bacteroides;s__Bacteroides ovatus	-2.37239	0.0342592
M. 0021 Bacteroides uniformis	d__Bacteria;p__Bacteroidetes;c__Bacteroidia;o__Bacteroidales;f__Bacteroidaceae;g__Bacteroides;s__Bacteroides uniformis	-2.38243	0.0283566
M. 3074 Bacteroides ovatus	d__Bacteria;p__Bacteroidetes;c__Bacteroidia;o__Bacteroidales;f__Bacteroidaceae;g__Bacteroides;s__Bacteroides ovatus	-2.38692	0.0120199
M. 0879 Alistipes obesi	d__Bacteria;p__Bacteroidetes;c__Bacteroidia;o__Bacteroidales;f__Rikenellaceae;g__Alistipes;s__Alistipes obesi	-2.41252	0.0445419
M. 2126 Bacteroides thetaiotaomicron	d__Bacteria;p__Bacteroidetes;c__Bacteroidia;o__Bacteroidales;f__Bacteroidaceae;g__Bacteroides;s__Bacteroides thetaiotaomicron	-2.44128	0.0278958
M. 2022 Bacteroides thetaiotaomicron	d__Bacteria;p__Bacteroidetes;c__Bacteroidia;o__Bacteroidales;f__Bacteroidaceae;g__Bacteroides;s__Bacteroides thetaiotaomicron	-2.44226	0.0590133
M. 0071 Muribaculaceae	d__Bacteria;p__Bacteroidetes;c__Bacteroidia;o__Bacteroidales;f__Muribaculaceae;g__;s__	-2.44708	0.0451241
M. 2462 Alistipes	d__Bacteria;p__Bacteroidetes;c__Bacteroidia;o__Bacteroidales;f__Rikenellaceae;g__Alistipes;s__	-2.455	0.053832
M. 1883 Alistipes	d__Bacteria;p__Bacteroidetes;c__Bacteroidia;o__Bacteroidales;f__Rikenellaceae;g__Alistipes;s__	-2.47169	0.0330479
M. 2306 Alistipes obesi	d__Bacteria;p__Bacteroidetes;c__Bacteroidia;o__Bacteroidales;f__Rikenellaceae;g__Alistipes;s__Alistipes obesi	-2.47238	0.068671
M. 2146 Bacteroides plebeius	d__Bacteria;p__Bacteroidetes;c__Bacteroidia;o__Bacteroidales;f__Bacteroidaceae;g__Bacteroides;s__Bacteroides plebeius	-2.48965	0.00991735
M. 1843 Muribaculaceae	d__Bacteria;p__Bacteroidetes;c__Bacteroidia;o__Bacteroidales;f__Muribaculaceae;g__;s__	-2.49347	0.00218296
M. 1583 Ruminococcaceae	d__Bacteria;p__Firmicutes;c__Clostridia;o__Clostridiales;f__Ruminococcaceae;g__;s__	-2.49902	0.0859336
M. 2492 Alistipes	d__Bacteria;p__Bacteroidetes;c__Bacteroidia;o__Bacteroidales;f__Rikenellaceae;g__Alistipes;s__	-2.50518	0.0535809
M. 2933 Parabacteroides distasonis	d__Bacteria;p__Bacteroidetes;c__Bacteroidia;o__Bacteroidales;f__Tannerellaceae;g__Parabacteroides;s__Parabacteroides distasonis	-2.51535	0.00320711
M. 0813 Alistipes finegoldii	d__Bacteria;p__Bacteroidetes;c__Bacteroidia;o__Bacteroidales;f__Rikenellaceae;g__Alistipes;s__Alistipes finegoldii	-2.51929	0.0618832
M. 1987 Bacteroides thetaiotaomicron	d__Bacteria;p__Bacteroidetes;c__Bacteroidia;o__Bacteroidales;f__Bacteroidaceae;g__Bacteroides;s__Bacteroides thetaiotaomicron	-2.54194	0.0403842
M. 1323 Oscillibacter	d__Bacteria;p__Firmicutes;c__Clostridia;o__Clostridiales;f__Oscillospiraceae;g__Oscillibacter;s__	-2.56553	0.0232451
M. 2910 Sutterella wadsworthensis	d__Bacteria;p__Proteobacteria;c__Betaproteobacteria;o__Burkholderiales;f__Sutterellaceae;g__Sutterella;s__Sutterella wadsworthensis	-2.58696	0.0166164
M. 2964 Clostridium	d__Bacteria;p__Firmicutes;c__Clostridia;o__Clostridiales;f__Clostridiaceae;g__Clostridium;s__	-2.59145	0.0811851
M. 0138 Bacteroides stercoris	d__Bacteria;p__Bacteroidetes;c__Bacteroidia;o__Bacteroidales;f__Bacteroidaceae;g__Bacteroides;s__Bacteroides stercoris	-2.59596	0.009973
M. 0476 Bacteroides dorei	d__Bacteria;p__Bacteroidetes;c__Bacteroidia;o__Bacteroidales;f__Bacteroidaceae;g__Bacteroides;s__Bacteroides dorei	-2.59808	0.00737749
M. 2985 Alistipes	d__Bacteria;p__Bacteroidetes;c__Bacteroidia;o__Bacteroidales;f__Rikenellaceae;g__Alistipes;s__	-2.64857	0.0626382
M. 1705 Alistipes finegoldii	d__Bacteria;p__Bacteroidetes;c__Bacteroidia;o__Bacteroidales;f__Rikenellaceae;g__Alistipes;s__Alistipes finegoldii	-2.66728	0.029889
M. 0768 Bacteroides thetaiotaomicron	d__Bacteria;p__Bacteroidetes;c__Bacteroidia;o__Bacteroidales;f__Bacteroidaceae;g__Bacteroides;s__Bacteroides thetaiotaomicron	-2.67445	0.009973
M. 2501 Bacteroides xylanisolvens	d__Bacteria;p__Bacteroidetes;c__Bacteroidia;o__Bacteroidales;f__Bacteroidaceae;g__Bacteroides;s__Bacteroides xylanisolvens	-2.68506	0.0222371
M. 1793 Butyricimonas synergistica	d__Bacteria;p__Bacteroidetes;c__Bacteroidia;o__Bacteroidales;f__Odoribacteraceae;g__Butyricimonas;s__Butyricimonas synergistica	-2.71574	0.000567265
M. 1871 Parabacteroides	d__Bacteria;p__Bacteroidetes;c__Bacteroidia;o__Bacteroidales;f__Tannerellaceae;g__Parabacteroides;s__	-2.71663	0.00441554
M. 0226 Bacteroides caecimuris	d__Bacteria;p__Bacteroidetes;c__Bacteroidia;o__Bacteroidales;f__Bacteroidaceae;g__Bacteroides;s__Bacteroides caecimuris	-2.72419	0.00754688
M. 0977 Bacteroides cellulosilyticus	d__Bacteria;p__Bacteroidetes;c__Bacteroidia;o__Bacteroidales;f__Bacteroidaceae;g__Bacteroides;s__Bacteroides cellulosilyticus	-2.7258	0.045673
M. 0038 Alistipes	d__Bacteria;p__Bacteroidetes;c__Bacteroidia;o__Bacteroidales;f__Rikenellaceae;g__Alistipes;s__	-2.7408	0.0058507
M. 0866 Bacteroides cellulosilyticus	d__Bacteria;p__Bacteroidetes;c__Bacteroidia;o__Bacteroidales;f__Bacteroidaceae;g__Bacteroides;s__Bacteroides cellulosilyticus	-2.74601	0.0734343
M. 0709 Alistipes	d__Bacteria;p__Bacteroidetes;c__Bacteroidia;o__Bacteroidales;f__Rikenellaceae;g__Alistipes;s__	-2.75555	0.0115184
M. 1588 Alistipes finegoldii	d__Bacteria;p__Bacteroidetes;c__Bacteroidia;o__Bacteroidales;f__Rikenellaceae;g__Alistipes;s__Alistipes finegoldii	-2.76848	0.0275817
M. 1418 Bacteroides xylanisolvens	d__Bacteria;p__Bacteroidetes;c__Bacteroidia;o__Bacteroidales;f__Bacteroidaceae;g__Bacteroides;s__Bacteroides xylanisolvens	-2.78394	0.0144469
M. 2362 Sutterella wadsworthensis	d__Bacteria;p__Proteobacteria;c__Betaproteobacteria;o__Burkholderiales;f__Sutterellaceae;g__Sutterella;s__Sutterella wadsworthensis	-2.78624	0.0487411
M. 1838 Bacteroides cellulosilyticus	d__Bacteria;p__Bacteroidetes;c__Bacteroidia;o__Bacteroidales;f__Bacteroidaceae;g__Bacteroides;s__Bacteroides cellulosilyticus	-2.80304	0.0197123
M. 1103 Alistipes	d__Bacteria;p__Bacteroidetes;c__Bacteroidia;o__Bacteroidales;f__Rikenellaceae;g__Alistipes;s__	-2.8032	0.0175849
M. 0434 Bacteroides caecimuris	d__Bacteria;p__Bacteroidetes;c__Bacteroidia;o__Bacteroidales;f__Bacteroidaceae;g__Bacteroides;s__Bacteroides caecimuris	-2.80555	0.00647557
M. 2070 Bacteroides cellulosilyticus	d__Bacteria;p__Bacteroidetes;c__Bacteroidia;o__Bacteroidales;f__Bacteroidaceae;g__Bacteroides;s__Bacteroides cellulosilyticus	-2.81391	0.0424022
M. 1026 Butyricimonas	d__Bacteria;p__Bacteroidetes;c__Bacteroidia;o__Bacteroidales;f__Odoribacteraceae;g__Butyricimonas;s__	-2.81712	0.0185956
M. 2521 Alistipes	d__Bacteria;p__Bacteroidetes;c__Bacteroidia;o__Bacteroidales;f__Rikenellaceae;g__Alistipes;s__	-2.8366	0.0151005
M. 2496 Bacteroides cellulosilyticus	d__Bacteria;p__Bacteroidetes;c__Bacteroidia;o__Bacteroidales;f__Bacteroidaceae;g__Bacteroides;s__Bacteroides cellulosilyticus	-2.85687	0.0418944
M. 2980 Bacteroides thetaiotaomicron	d__Bacteria;p__Bacteroidetes;c__Bacteroidia;o__Bacteroidales;f__Bacteroidaceae;g__Bacteroides;s__Bacteroides thetaiotaomicron	-2.86109	0.0140708
M. 0018 Alistipes senegalensis	d__Bacteria;p__Bacteroidetes;c__Bacteroidia;o__Bacteroidales;f__Rikenellaceae;g__Alistipes;s__Alistipes senegalensis	-2.87642	0.00369688
M. 1670 Alistipes finegoldii	d__Bacteria;p__Bacteroidetes;c__Bacteroidia;o__Bacteroidales;f__Rikenellaceae;g__Alistipes;s__Alistipes finegoldii	-2.89044	0.0553871
M. 2664 Alistipes	d__Bacteria;p__Bacteroidetes;c__Bacteroidia;o__Bacteroidales;f__Rikenellaceae;g__Alistipes;s__	-2.89846	0.0278958
M. 2428 Bacteroides	d__Bacteria;p__Bacteroidetes;c__Bacteroidia;o__Bacteroidales;f__Bacteroidaceae;g__Bacteroides;s__	-2.91777	0.0115184
M. 0640 Bacteroides xylanisolvens	d__Bacteria;p__Bacteroidetes;c__Bacteroidia;o__Bacteroidales;f__Bacteroidaceae;g__Bacteroides;s__Bacteroides xylanisolvens	-2.94511	0.00218296
M. 2703 Bacteroides cellulosilyticus	d__Bacteria;p__Bacteroidetes;c__Bacteroidia;o__Bacteroidales;f__Bacteroidaceae;g__Bacteroides;s__Bacteroides cellulosilyticus	-3.00311	0.0342592
M. 1546 Clostridium	d__Bacteria;p__Firmicutes;c__Clostridia;o__Clostridiales;f__Clostridiaceae;g__Clostridium;s__	-3.04229	0.0553871
M. 1974 Bacteroides cellulosilyticus	d__Bacteria;p__Bacteroidetes;c__Bacteroidia;o__Bacteroidales;f__Bacteroidaceae;g__Bacteroides;s__Bacteroides cellulosilyticus	-3.06231	0.009973
M. 0969 Muribaculaceae	d__Bacteria;p__Bacteroidetes;c__Bacteroidia;o__Bacteroidales;f__Muribaculaceae;g__;s__	-3.10301	0.00737749
M. 2926 Alistipes finegoldii	d__Bacteria;p__Bacteroidetes;c__Bacteroidia;o__Bacteroidales;f__Rikenellaceae;g__Alistipes;s__Alistipes finegoldii	-3.10999	0.0115184
M. 0020 Bacteroides caecimuris	d__Bacteria;p__Bacteroidetes;c__Bacteroidia;o__Bacteroidales;f__Bacteroidaceae;g__Bacteroides;s__Bacteroides caecimuris	-3.13399	0.000690119
M. 0906 Bacteroides intestinalis	d__Bacteria;p__Bacteroidetes;c__Bacteroidia;o__Bacteroidales;f__Bacteroidaceae;g__Bacteroides;s__Bacteroides intestinalis	-3.15432	0.00544125
M. 0362 Alistipes putredinis	d__Bacteria;p__Bacteroidetes;c__Bacteroidia;o__Bacteroidales;f__Rikenellaceae;g__Alistipes;s__Alistipes putredinis	-3.15673	0.00151978
M. 2838 Sutterella wadsworthensis	d__Bacteria;p__Proteobacteria;c__Betaproteobacteria;o__Burkholderiales;f__Sutterellaceae;g__Sutterella;s__Sutterella wadsworthensis	-3.28522	0.0115184
M. 2489 Alistipes putredinis	d__Bacteria;p__Bacteroidetes;c__Bacteroidia;o__Bacteroidales;f__Rikenellaceae;g__Alistipes;s__Alistipes putredinis	-3.4955	0.00211772
M. 0365 Alistipes putredinis	d__Bacteria;p__Bacteroidetes;c__Bacteroidia;o__Bacteroidales;f__Rikenellaceae;g__Alistipes;s__Alistipes putredinis	-3.56239	0.00320711
M. 1772 Alistipes putredinis	d__Bacteria;p__Bacteroidetes;c__Bacteroidia;o__Bacteroidales;f__Rikenellaceae;g__Alistipes;s__Alistipes putredinis	-3.61195	0.00236978
M. 0067 Alistipes putredinis	d__Bacteria;p__Bacteroidetes;c__Bacteroidia;o__Bacteroidales;f__Rikenellaceae;g__Alistipes;s__Alistipes putredinis	-3.70654	0.000388169
M. 0404 Alistipes putredinis	d__Bacteria;p__Bacteroidetes;c__Bacteroidia;o__Bacteroidales;f__Rikenellaceae;g__Alistipes;s__Alistipes putredinis	-3.79444	0.000567265
M. 3014 Alistipes putredinis	d__Bacteria;p__Bacteroidetes;c__Bacteroidia;o__Bacteroidales;f__Rikenellaceae;g__Alistipes;s__Alistipes putredinis	-4.10642	0.000540371
M. 2968 Alistipes putredinis	d__Bacteria;p__Bacteroidetes;c__Bacteroidia;o__Bacteroidales;f__Rikenellaceae;g__Alistipes;s__Alistipes putredinis	-4.20497	0.000453044
M. 0967 Alistipes putredinis	d__Bacteria;p__Bacteroidetes;c__Bacteroidia;o__Bacteroidales;f__Rikenellaceae;g__Alistipes;s__Alistipes putredinis	-4.46561	0.000264193

## Sheet: Table S8
Table S8. Differentially-abundant viral OTUs between inactive UC and non-IBD patients with FDR values < 1.0.
Positive log fold change (logFC) represents higher abundance in inactive UC, while negative logFC represents higher abundance in non-IBD
entity name	logFC	FDR value
viral OTU 0545	2.42311	0.000377002
viral OTU 1426	2.41714	2.07705e-07
viral OTU 1495	2.261	8.91409e-07
viral OTU 0312	2.25726	1.98931e-06
viral OTU 0916	2.21354	1.43187e-05
viral OTU 0686	2.18934	2.45877e-06
viral OTU 1419	2.05224	0.00276029
viral OTU 1442	1.97566	1.64537e-06
viral OTU 1046	1.97403	0.00101725
viral OTU 1704	1.90766	7.32488e-05
viral OTU 0584	1.87194	5.05959e-05
viral OTU 0811	1.83733	6.00352e-06
viral OTU 1144	1.82356	6.68606e-05
viral OTU 0175	1.78282	1.43187e-05
viral OTU 0625	1.72513	9.57821e-05
viral OTU 0849	1.693	5.05959e-05
viral OTU 0117	1.66574	1.43187e-05
viral OTU 0868	1.63801	0.00191336
viral OTU 0138	1.62694	0.0156977
viral OTU 0150	1.62377	0.00142562
viral OTU 1546	1.62367	0.000148659
viral OTU 0908	1.62353	0.000310813
viral OTU 0637	1.60526	0.000329412
viral OTU 1642	1.54684	0.000713387
viral OTU 1292	1.51536	0.00114755
viral OTU 0649	1.47726	0.0129501
viral OTU 1661	1.45458	0.00224795
viral OTU 1641	1.44814	0.0346287
viral OTU 1167	1.43749	1.81024e-05
viral OTU 0838	1.432	0.00346537
viral OTU 0481	1.43089	0.000613426
viral OTU 0422	1.43068	0.000252752
viral OTU 1716	1.4125	0.00175731
viral OTU 1423	1.41017	0.00655646
viral OTU 1011	1.39668	0.0102916
viral OTU 0357	1.37535	0.00512502
viral OTU 1155	1.37086	0.00998876
viral OTU 0945	1.36831	0.0135553
viral OTU 1376	1.36517	0.00512976
viral OTU 0820	1.36106	0.00969706
viral OTU 1198	1.36106	0.00345987
viral OTU 0802	1.34581	0.00480313
viral OTU 1777	1.32672	2.37173e-05
viral OTU 1280	1.30454	0.0062915
viral OTU 0427	1.30285	0.0220212
viral OTU 1508	1.29142	0.000441637
viral OTU 1502	1.28663	0.00754155
viral OTU 0851	1.28117	1.28952e-05
viral OTU 1282	1.27015	0.0201715
viral OTU 0411	1.24549	0.00369708
viral OTU 1350	1.24033	0.0157691
viral OTU 0609	1.24012	0.00970857
viral OTU 1146	1.23169	0.0324604
viral OTU 1375	1.22774	0.029041
viral OTU 0232	1.22439	0.00157983
viral OTU 1099	1.2165	0.00689684
viral OTU 0784	1.19833	0.0151805
viral OTU 0017	1.19557	0.000377002
viral OTU 1595	1.193	0.0189042
viral OTU 1592	1.17809	0.000377002
viral OTU 1351	1.16487	0.0355302
viral OTU 1462	1.12378	0.00512976
viral OTU 0351	1.11378	0.0316907
viral OTU 1677	1.10957	0.00121922
viral OTU 0768	1.10767	0.00862283
viral OTU 1449	1.10395	0.000703883
viral OTU 0073	1.10031	0.0134392
viral OTU 0569	1.09297	0.00583715
viral OTU 0859	1.08933	0.0151516
viral OTU 0266	1.08571	0.00672753
viral OTU 0700	1.07945	0.0129825
viral OTU 1366	1.0458	0.0566151
viral OTU 0896	1.04538	0.0350651
viral OTU 0535	1.04195	0.0193376
viral OTU 1191	1.03508	0.00315388
viral OTU 1586	1.02855	0.0787101
viral OTU 0834	1.02853	1.43187e-05
viral OTU 1086	1.02414	0.0550183
viral OTU 0936	1.01936	0.0151805
viral OTU 0191	1.014	0.0930674
viral OTU 0144	1.01173	0.0148165
viral OTU 0009	1.0107	0.0481115
viral OTU 0512	-1.00022	0.0355118
viral OTU 1027	-1.00455	0.0524391
viral OTU 0028	-1.01851	0.091827
viral OTU 0734	-1.05701	0.025552
viral OTU 0420	-1.07173	0.038215
viral OTU 0293	-1.07177	0.0371131
viral OTU 1778	-1.10368	0.00540835
viral OTU 0815	-1.10438	0.0269848
viral OTU 0401	-1.11912	0.088324
viral OTU 0213	-1.12434	0.0236263
viral OTU 1378	-1.13846	0.015662
viral OTU 1760	-1.18504	0.00848769
viral OTU 0132	-1.20718	0.0236263
viral OTU 0571	-1.2124	0.015662
viral OTU 1326	-1.22309	0.018021
viral OTU 1763	-1.22406	0.0452219
viral OTU 1207	-1.24362	0.0300855
viral OTU 0960	-1.25875	0.0498897
viral OTU 1493	-1.35727	0.000427624
viral OTU 0382	-1.38681	0.000655806
viral OTU 0583	-1.39499	0.000329412
viral OTU 1153	-1.43474	0.000837974
viral OTU 1077	-1.45647	0.00519029
viral OTU 0996	-1.45839	0.00419911
viral OTU 1259	-1.4882	0.00612324
viral OTU 1660	-1.51967	0.00583715
viral OTU 1024	-1.53309	9.09253e-07
viral OTU 1044	-1.57252	0.000742135
viral OTU 0993	-1.62664	0.0182273
viral OTU 1264	-1.64659	0.000142692
viral OTU 0708	-1.67577	0.00523044
viral OTU 1098	-1.68736	7.82747e-05
viral OTU 0554	-1.69565	0.00405745
viral OTU 0668	-1.7263	5.88476e-07
viral OTU 1404	-1.7671	0.00145831
viral OTU 0674	-1.78424	4.42638e-05
viral OTU 0758	-1.91299	8.02142e-05
viral OTU 0495	-1.9759	0.000344676
viral OTU 0218	-2.02469	0.000377002
viral OTU 0909	-2.25946	2.99913e-05
viral OTU 1479	-2.27382	2.57638e-05
viral OTU 1197	-2.34543	7.69625e-05
viral OTU 1067	-2.41147	6.36701e-06
viral OTU 0369	-3.0015	1.70415e-08

## Sheet: Table S9
Table S9. Differentially-abundant MAG clusters between inactive UC and non-IBD patients with FDR values < 1.0.
Positive log fold change (logFC) represents higher abundance in inactive UC, while negative logFC represents higher abundance in non-IBD
entity name	taxonomy	logFC	FDR value
M. 1098 Bacteroides fragilis	d__Bacteria;p__Bacteroidetes;c__Bacteroidia;o__Bacteroidales;f__Bacteroidaceae;g__Bacteroides;s__Bacteroides fragilis	3.57623	0.000132471
M. 0518 Bacteroides fragilis	d__Bacteria;p__Bacteroidetes;c__Bacteroidia;o__Bacteroidales;f__Bacteroidaceae;g__Bacteroides;s__Bacteroides fragilis	3.27219	0.000132471
M. 0069 Bacteroides fragilis	d__Bacteria;p__Bacteroidetes;c__Bacteroidia;o__Bacteroidales;f__Bacteroidaceae;g__Bacteroides;s__Bacteroides fragilis	2.90868	0.00478215
M. 1251 Eubacterium eligens	d__Bacteria;p__Firmicutes;c__Clostridia;o__Clostridiales;f__Eubacteriaceae;g__Eubacterium;s__[Eubacterium] eligens	2.52881	0.00550888
M. 2557 Firmicutes	d__Bacteria;p__Firmicutes;c__;o__;f__;g__;s__	2.47263	0.0238529
M. 1143 Proteobacteria	d__Bacteria;p__Proteobacteria;c__;o__;f__;g__;s__	2.40588	0.00550888
M. 2782 Parabacteroides distasonis	d__Bacteria;p__Bacteroidetes;c__Bacteroidia;o__Bacteroidales;f__Tannerellaceae;g__Parabacteroides;s__Parabacteroides distasonis	2.37075	0.002571
M. 1003 Proteobacteria	d__Bacteria;p__Proteobacteria;c__;o__;f__;g__;s__	2.3216	0.00256168
M. 2390 Coprobacillus	d__Bacteria;p__Firmicutes;c__Erysipelotrichia;o__Erysipelotrichales;f__Erysipelotrichaceae;g__Coprobacillus;s__	2.30623	0.0715131
M. 2951 Clostridium	d__Bacteria;p__Firmicutes;c__Clostridia;o__Clostridiales;f__Clostridiaceae;g__Clostridium;s__	2.2955	0.00550888
M. 1750 Clostridium	d__Bacteria;p__Firmicutes;c__Clostridia;o__Clostridiales;f__Clostridiaceae;g__Clostridium;s__	2.17156	0.0303354
M. 2054 Anaerostipes hadrus	d__Bacteria;p__Firmicutes;c__Clostridia;o__Clostridiales;f__Lachnospiraceae;g__Anaerostipes;s__Anaerostipes hadrus	2.16161	0.0872983
M. 2958 Proteobacteria	d__Bacteria;p__Proteobacteria;c__;o__;f__;g__;s__	2.15312	0.0177077
M. 2339 Parabacteroides merdae	d__Bacteria;p__Bacteroidetes;c__Bacteroidia;o__Bacteroidales;f__Tannerellaceae;g__Parabacteroides;s__Parabacteroides merdae	2.13136	0.0128761
M. 0456 Bacteroides	d__Bacteria;p__Bacteroidetes;c__Bacteroidia;o__Bacteroidales;f__Bacteroidaceae;g__Bacteroides;s__	2.12342	0.00819404
M. 2576 Clostridium	d__Bacteria;p__Firmicutes;c__Clostridia;o__Clostridiales;f__Clostridiaceae;g__Clostridium;s__	2.10371	0.0138275
M. 1610 Clostridium	d__Bacteria;p__Firmicutes;c__Clostridia;o__Clostridiales;f__Clostridiaceae;g__Clostridium;s__	2.09028	0.0243758
M. 1916 Bifidobacterium bifidum	d__Bacteria;p__Actinobacteria;c__Actinobacteria;o__Bifidobacteriales;f__Bifidobacteriaceae;g__Bifidobacterium;s__Bifidobacterium bifidum	2.08462	0.0803475
M. 1710 Clostridium	d__Bacteria;p__Firmicutes;c__Clostridia;o__Clostridiales;f__Clostridiaceae;g__Clostridium;s__	2.05523	0.0187688
M. 1780 Clostridium	d__Bacteria;p__Firmicutes;c__Clostridia;o__Clostridiales;f__Clostridiaceae;g__Clostridium;s__	2.02456	0.0238529
M. 2600 Clostridium	d__Bacteria;p__Firmicutes;c__Clostridia;o__Clostridiales;f__Clostridiaceae;g__Clostridium;s__	2.01133	0.0624335
M. 1029 Parabacteroides distasonis	d__Bacteria;p__Bacteroidetes;c__Bacteroidia;o__Bacteroidales;f__Tannerellaceae;g__Parabacteroides;s__Parabacteroides distasonis	1.96688	0.0168794
M. 2422 Sutterellaceae	d__Bacteria;p__Proteobacteria;c__Betaproteobacteria;o__Burkholderiales;f__Sutterellaceae;g__;s__	1.96084	0.0243758
M. 1352 Clostridium	d__Bacteria;p__Firmicutes;c__Clostridia;o__Clostridiales;f__Clostridiaceae;g__Clostridium;s__	1.95046	0.0243758
M. 2904 Clostridium	d__Bacteria;p__Firmicutes;c__Clostridia;o__Clostridiales;f__Clostridiaceae;g__Clostridium;s__	1.94576	0.0228106
M. 2499 Clostridium	d__Bacteria;p__Firmicutes;c__Clostridia;o__Clostridiales;f__Clostridiaceae;g__Clostridium;s__	1.93053	0.0890534
M. 1137 Proteobacteria	d__Bacteria;p__Proteobacteria;c__;o__;f__;g__;s__	1.882	0.0243758
M. 0561 Bacteroides sartorii	d__Bacteria;p__Bacteroidetes;c__Bacteroidia;o__Bacteroidales;f__Bacteroidaceae;g__Bacteroides;s__Bacteroides sartorii	1.87526	0.00819404
M. 2420 Bacteroides finegoldii	d__Bacteria;p__Bacteroidetes;c__Bacteroidia;o__Bacteroidales;f__Bacteroidaceae;g__Bacteroides;s__Bacteroides finegoldii	1.85446	0.0283743
M. 1389 Clostridium	d__Bacteria;p__Firmicutes;c__Clostridia;o__Clostridiales;f__Clostridiaceae;g__Clostridium;s__	1.82981	0.0624335
M. 1203 Clostridium	d__Bacteria;p__Firmicutes;c__Clostridia;o__Clostridiales;f__Clostridiaceae;g__Clostridium;s__	1.80955	0.0747977
M. 1828 Clostridium	d__Bacteria;p__Firmicutes;c__Clostridia;o__Clostridiales;f__Clostridiaceae;g__Clostridium;s__	1.79138	0.0401851
M. 2354 Bacteroides thetaiotaomicron	d__Bacteria;p__Bacteroidetes;c__Bacteroidia;o__Bacteroidales;f__Bacteroidaceae;g__Bacteroides;s__Bacteroides thetaiotaomicron	1.78503	0.0624335
M. 1139 Clostridium	d__Bacteria;p__Firmicutes;c__Clostridia;o__Clostridiales;f__Clostridiaceae;g__Clostridium;s__	1.77367	0.0747977
M. 1864 Clostridium	d__Bacteria;p__Firmicutes;c__Clostridia;o__Clostridiales;f__Clostridiaceae;g__Clostridium;s__	1.75521	0.0327116
M. 0082 Clostridium	d__Bacteria;p__Firmicutes;c__Clostridia;o__Clostridiales;f__Clostridiaceae;g__Clostridium;s__	1.74942	0.0872983
M. 1839 Clostridium	d__Bacteria;p__Firmicutes;c__Clostridia;o__Clostridiales;f__Clostridiaceae;g__Clostridium;s__	1.7426	0.0497282
M. 2777 Parabacteroides merdae	d__Bacteria;p__Bacteroidetes;c__Bacteroidia;o__Bacteroidales;f__Tannerellaceae;g__Parabacteroides;s__Parabacteroides merdae	1.73435	0.0341747
M. 1212 Dialister invisus	d__Bacteria;p__Firmicutes;c__Negativicutes;o__Veillonellales;f__Veillonellaceae;g__Dialister;s__Dialister invisus	1.72217	0.0283743
M. 0714 Clostridium	d__Bacteria;p__Firmicutes;c__Clostridia;o__Clostridiales;f__Clostridiaceae;g__Clostridium;s__	1.70716	0.089256
M. 2988 Clostridium	d__Bacteria;p__Firmicutes;c__Clostridia;o__Clostridiales;f__Clostridiaceae;g__Clostridium;s__	1.69858	0.0283743
M. 1084 Bacteroides	d__Bacteria;p__Bacteroidetes;c__Bacteroidia;o__Bacteroidales;f__Bacteroidaceae;g__Bacteroides;s__	1.66837	0.0624335
M. 2781 Bacteroides fragilis	d__Bacteria;p__Bacteroidetes;c__Bacteroidia;o__Bacteroidales;f__Bacteroidaceae;g__Bacteroides;s__Bacteroides fragilis	1.64587	0.0992987
M. 2742 Blautia obeum	d__Bacteria;p__Firmicutes;c__Clostridia;o__Clostridiales;f__Lachnospiraceae;g__Blautia;s__Blautia obeum	1.63147	0.089256
M. 1954 Lachnoclostridium	d__Bacteria;p__Firmicutes;c__Clostridia;o__Clostridiales;f__Lachnospiraceae;g__Lachnoclostridium;s__	1.62986	0.0914394
M. 1602 Bacteroides thetaiotaomicron	d__Bacteria;p__Bacteroidetes;c__Bacteroidia;o__Bacteroidales;f__Bacteroidaceae;g__Bacteroides;s__Bacteroides thetaiotaomicron	1.59046	0.0747977
M. 1759 Bacteroides fluxus	d__Bacteria;p__Bacteroidetes;c__Bacteroidia;o__Bacteroidales;f__Bacteroidaceae;g__Bacteroides;s__Bacteroides fluxus	1.58398	0.0401851
M. 2023 Firmicutes	d__Bacteria;p__Firmicutes;c__;o__;f__;g__;s__	1.57973	0.0624335
M. 2514 Clostridium	d__Bacteria;p__Firmicutes;c__Clostridia;o__Clostridiales;f__Clostridiaceae;g__Clostridium;s__	1.57887	0.0869927
M. 1028 Clostridium	d__Bacteria;p__Firmicutes;c__Clostridia;o__Clostridiales;f__Clostridiaceae;g__Clostridium;s__	1.56758	0.0974185
M. 1235 Parabacteroides merdae	d__Bacteria;p__Bacteroidetes;c__Bacteroidia;o__Bacteroidales;f__Tannerellaceae;g__Parabacteroides;s__Parabacteroides merdae	1.5635	0.0715131
M. 1186 Clostridium	d__Bacteria;p__Firmicutes;c__Clostridia;o__Clostridiales;f__Clostridiaceae;g__Clostridium;s__	1.53182	0.0803475
M. 1462 Ruminococcus	d__Bacteria;p__Firmicutes;c__Clostridia;o__Clostridiales;f__Ruminococcaceae;g__Ruminococcus;s__	1.52823	0.0872983
M. 0331 Dialister invisus	d__Bacteria;p__Firmicutes;c__Negativicutes;o__Veillonellales;f__Veillonellaceae;g__Dialister;s__Dialister invisus	1.52792	0.0715131
M. 0639 Bacteroides	d__Bacteria;p__Bacteroidetes;c__Bacteroidia;o__Bacteroidales;f__Bacteroidaceae;g__Bacteroides;s__	1.52484	0.0872983
M. 0396 Prevotella	d__Bacteria;p__Bacteroidetes;c__Bacteroidia;o__Bacteroidales;f__Prevotellaceae;g__Prevotella;s__	1.52308	0.041044
M. 1427 Bacteroides thetaiotaomicron	d__Bacteria;p__Bacteroidetes;c__Bacteroidia;o__Bacteroidales;f__Bacteroidaceae;g__Bacteroides;s__Bacteroides thetaiotaomicron	1.52063	0.0872983
M. 0708 Proteobacteria	d__Bacteria;p__Proteobacteria;c__;o__;f__;g__;s__	1.51037	0.0803475
M. 2567 Clostridium	d__Bacteria;p__Firmicutes;c__Clostridia;o__Clostridiales;f__Clostridiaceae;g__Clostridium;s__	1.49708	0.0869927
M. 1798 Parabacteroides distasonis	d__Bacteria;p__Bacteroidetes;c__Bacteroidia;o__Bacteroidales;f__Tannerellaceae;g__Parabacteroides;s__Parabacteroides distasonis	1.48943	0.089256
M. 1227 Sutterellaceae	d__Bacteria;p__Proteobacteria;c__Betaproteobacteria;o__Burkholderiales;f__Sutterellaceae;g__;s__	1.48563	0.0890534
M. 2732 Clostridium	d__Bacteria;p__Firmicutes;c__Clostridia;o__Clostridiales;f__Clostridiaceae;g__Clostridium;s__	1.46166	0.0624335
M. 0380 Bacteroides coprocola	d__Bacteria;p__Bacteroidetes;c__Bacteroidia;o__Bacteroidales;f__Bacteroidaceae;g__Bacteroides;s__Bacteroides coprocola	1.44469	0.0272137
M. 0304 Sutterellaceae	d__Bacteria;p__Proteobacteria;c__Betaproteobacteria;o__Burkholderiales;f__Sutterellaceae;g__;s__	1.40138	0.0803475
M. 1861 Dialister invisus	d__Bacteria;p__Firmicutes;c__Negativicutes;o__Veillonellales;f__Veillonellaceae;g__Dialister;s__Dialister invisus	1.39381	0.0747977
M. 0798 Clostridium	d__Bacteria;p__Firmicutes;c__Clostridia;o__Clostridiales;f__Clostridiaceae;g__Clostridium;s__	1.3777	0.0747977
M. 0235 Dialister invisus	d__Bacteria;p__Firmicutes;c__Negativicutes;o__Veillonellales;f__Veillonellaceae;g__Dialister;s__Dialister invisus	1.37408	0.0853626
M. 1813 Dialister invisus	d__Bacteria;p__Firmicutes;c__Negativicutes;o__Veillonellales;f__Veillonellaceae;g__Dialister;s__Dialister invisus	1.33614	0.0803475
M. 3123 Lactobacillus acidophilus	d__Bacteria;p__Firmicutes;c__Bacilli;o__Lactobacillales;f__Lactobacillaceae;g__Lactobacillus;s__Lactobacillus acidophilus	1.15338	0.0841086
M. 1413 Dialister pneumosintes	d__Bacteria;p__Firmicutes;c__Negativicutes;o__Veillonellales;f__Veillonellaceae;g__Dialister;s__Dialister pneumosintes	1.0066	0.0813519
M. 2893 Desulfovibrio desulfuricans	d__Bacteria;p__Proteobacteria;c__Deltaproteobacteria;o__Desulfovibrionales;f__Desulfovibrionaceae;g__Desulfovibrio;s__Desulfovibrio desulfuricans	-1.24045	0.0803475
M. 0697 Clostridium	d__Bacteria;p__Firmicutes;c__Clostridia;o__Clostridiales;f__Clostridiaceae;g__Clostridium;s__	-1.45533	0.0747977
M. 2454 Lachnospiraceae	d__Bacteria;p__Firmicutes;c__Clostridia;o__Clostridiales;f__Lachnospiraceae;g__;s__	-1.51852	0.0629515
M. 2799 Clostridiales	d__Bacteria;p__Firmicutes;c__Clostridia;o__Clostridiales;f__;g__;s__	-1.579	0.0177077
M. 2170 Alistipes obesi	d__Bacteria;p__Bacteroidetes;c__Bacteroidia;o__Bacteroidales;f__Rikenellaceae;g__Alistipes;s__Alistipes obesi	-1.62903	0.0890534
M. 1593 Firmicutes	d__Bacteria;p__Firmicutes;c__;o__;f__;g__;s__	-1.68004	0.0624335
M. 0967 Alistipes putredinis	d__Bacteria;p__Bacteroidetes;c__Bacteroidia;o__Bacteroidales;f__Rikenellaceae;g__Alistipes;s__Alistipes putredinis	-1.74583	0.0803475
M. 1586 Clostridiales	d__Bacteria;p__Firmicutes;c__Clostridia;o__Clostridiales;f__;g__;s__	-1.77716	0.0715131
M. 2058 Lachnospiraceae	d__Bacteria;p__Firmicutes;c__Clostridia;o__Clostridiales;f__Lachnospiraceae;g__;s__	-1.82135	0.0168794
M. 1026 Butyricimonas	d__Bacteria;p__Bacteroidetes;c__Bacteroidia;o__Bacteroidales;f__Odoribacteraceae;g__Butyricimonas;s__	-1.88758	0.0624335
M. 1850 Firmicutes	d__Bacteria;p__Firmicutes;c__;o__;f__;g__;s__	-1.8993	0.0624335
M. 2306 Alistipes obesi	d__Bacteria;p__Bacteroidetes;c__Bacteroidia;o__Bacteroidales;f__Rikenellaceae;g__Alistipes;s__Alistipes obesi	-2.01382	0.0283743
M. 1981 Ruminococcaceae	d__Bacteria;p__Firmicutes;c__Clostridia;o__Clostridiales;f__Ruminococcaceae;g__;s__	-2.24764	0.0624335
M. 0859 Clostridium	d__Bacteria;p__Firmicutes;c__Clostridia;o__Clostridiales;f__Clostridiaceae;g__Clostridium;s__	-2.29493	0.0747977
M. 2664 Alistipes	d__Bacteria;p__Bacteroidetes;c__Bacteroidia;o__Bacteroidales;f__Rikenellaceae;g__Alistipes;s__	-2.40811	0.0230533
M. 0975 Clostridium	d__Bacteria;p__Firmicutes;c__Clostridia;o__Clostridiales;f__Clostridiaceae;g__Clostridium;s__	-2.48601	0.0687436
M. 2112 Lachnospiraceae	d__Bacteria;p__Firmicutes;c__Clostridia;o__Clostridiales;f__Lachnospiraceae;g__;s__	-2.48634	0.000132471
M. 2968 Alistipes putredinis	d__Bacteria;p__Bacteroidetes;c__Bacteroidia;o__Bacteroidales;f__Rikenellaceae;g__Alistipes;s__Alistipes putredinis	-2.52502	0.0168794
M. 1332 Ruminococcaceae	d__Bacteria;p__Firmicutes;c__Clostridia;o__Clostridiales;f__Ruminococcaceae;g__;s__	-2.77081	0.00819404
